# Supplementary material for: Revision of the genus Reinmara Schaus, 1928 (Lepidoptera, Mimallonoidea, Mimallonidae) with the descriptions of four new species from South America
Source: Zookeys. 2017 May 29;(677):97–129. doi: 10.3897/zookeys.677.12435 (PMC5534525; doi:10.3897/zookeys.677.12435)
Supplement: XML Treatment for Reinmara [file zookeys.677.12435-treatment1.xml]

<!DOCTYPE tp:taxon-treatment
  PUBLIC "-//TaxonX//DTD Taxonomic Treatment Publishing DTD v0 20100105//EN" "tax-treatment-NSO.dtd">
<tp:taxon-treatment xmlns:tp="http://www.plazi.org/taxpub"><tp:treatment-meta><kwd-group><label>Taxon classification</label><kwd><named-content xmlns:xlink="http://www.w3.org/1999/xlink" content-type="kingdom">Plantae</named-content></kwd><kwd><named-content xmlns:xlink="http://www.w3.org/1999/xlink" content-type="order">Lepidoptera</named-content></kwd><kwd><named-content xmlns:xlink="http://www.w3.org/1999/xlink" content-type="family">Mimallonidae</named-content></kwd></kwd-group><mixed-citation publication-type="journal"><person-group><name><surname>Laurent</surname><given-names>Ryan A. St</given-names></name><name><surname>Herbin</surname><given-names>Daniel</given-names></name><name><surname>Mielke</surname><given-names>Carlos G. C.</given-names></name></person-group><article-title>Revision of the genus <italic><tp:taxon-name><tp:taxon-name-part taxon-name-part-type="genus" reg="Reinmara">Reinmara</tp:taxon-name-part></tp:taxon-name></italic> Schaus, 1928 (<tp:taxon-name><tp:taxon-name-part taxon-name-part-type="order">Lepidoptera</tp:taxon-name-part></tp:taxon-name>, <tp:taxon-name><tp:taxon-name-part taxon-name-part-type="superfamily">Mimallonoidea</tp:taxon-name-part></tp:taxon-name>, <tp:taxon-name><tp:taxon-name-part taxon-name-part-type="family">Mimallonidae</tp:taxon-name-part></tp:taxon-name>) with the descriptions of four new species from South America</article-title><source>Zookeys</source><day>29</day><month>5</month><year>2017</year><volume>2017</volume><issue>677</issue><fpage>97</fpage><lpage>129</lpage><pub-id pub-id-type="doi">10.3897/zookeys.677.12435</pub-id></mixed-citation></tp:treatment-meta><tp:nomenclature><tp:taxon-name>
            <tp:taxon-name-part taxon-name-part-type="genus" reg="Reinmara">Reinmara</tp:taxon-name-part>
          </tp:taxon-name><tp:taxon-authority>Schaus, 1928: 654.</tp:taxon-authority></tp:nomenclature><tp:treatment-sec sec-type="type species" id="SECID0EVPAC"><title>Type species.</title><p>
            <italic><tp:taxon-name><tp:taxon-name-part taxon-name-part-type="genus" reg="Cicinnus">Cicinnus</tp:taxon-name-part> <tp:taxon-name-part taxon-name-part-type="species" reg="enthona">enthona</tp:taxon-name-part></tp:taxon-name></italic> Schaus, 1905; <xref ref-type="bibr" rid="B15">Schaus 1928</xref>: 654, by original designation.</p></tp:treatment-sec><tp:treatment-sec sec-type="diagnosis" id="SECID0ELAAE"><title>Diagnosis.</title><p>
            <italic><tp:taxon-name><tp:taxon-name-part taxon-name-part-type="genus" reg="Reinmara">Reinmara</tp:taxon-name-part></tp:taxon-name></italic> can be recognized by the usual contrast between medial and submarginal areas due to diffuse, lighter coloration medially, this coloration, combined with the straight forewing postmedial line, notched tornus, and elongated, slightly falcate forewings (males) distinguish this genus from most other <tp:taxon-name><tp:taxon-name-part taxon-name-part-type="family">Mimallonidae</tp:taxon-name-part></tp:taxon-name>. The morphologically most similar genus, <italic><tp:taxon-name><tp:taxon-name-part taxon-name-part-type="genus" reg="Trogoptera">Trogoptera</tp:taxon-name-part></tp:taxon-name></italic> Herrich-Schäffer, [1856], has more rectangular forewings and often displays more earthen tones (except in <!--PageBreak--><italic><tp:taxon-name><tp:taxon-name-part taxon-name-part-type="genus" reg="Trogoptera">T.</tp:taxon-name-part> <tp:taxon-name-part taxon-name-part-type="species" reg="semililacea">semililacea</tp:taxon-name-part></tp:taxon-name></italic> (Dognin, 1916) which is similar in color to some <italic><tp:taxon-name><tp:taxon-name-part taxon-name-part-type="genus" reg="Reinmara">Reinmara</tp:taxon-name-part></tp:taxon-name></italic> but can be recognized by extremely long saccular extensions in the male genitalia). Genitalia of <italic><tp:taxon-name><tp:taxon-name-part taxon-name-part-type="genus" reg="Trogoptera">Trogoptera</tp:taxon-name-part></tp:taxon-name></italic> are very similar to those of <italic><tp:taxon-name><tp:taxon-name-part taxon-name-part-type="genus" reg="Reinmara">Reinmara</tp:taxon-name-part></tp:taxon-name></italic>, but the fused gnathos is mesally extended by a singular structure, and is not distally separated as is the same structure in <italic><tp:taxon-name><tp:taxon-name-part taxon-name-part-type="genus" reg="Reinmara">Reinmara</tp:taxon-name-part></tp:taxon-name></italic>. <xref ref-type="bibr" rid="B15">Schaus (1928)</xref> noted this difference in his description of <italic><tp:taxon-name><tp:taxon-name-part taxon-name-part-type="genus" reg="Reinmara">Reinmara</tp:taxon-name-part></tp:taxon-name></italic>.</p></tp:treatment-sec><tp:treatment-sec sec-type="description" id="SECID0EXCAE"><title>Description.</title><p>
            <bold>Male.</bold> <italic>Head</italic>: Pale beige to brown, eyes very large, occupying more than two-thirds area of head; antenna pale brown, tan, bipectinate to tip with distal fifth of pectinations much shorter; labial palpus reduced, not extending beyond frons, three segmented, second segment roughly half length of first, third segment reduced, barely visible; vestigial proboscis present. <italic>Thorax</italic>: Coloration usually as for head but with additional, often pink, shading. <italic>Legs</italic>: Coloration as for thorax, vestiture thick, long; tibial spurs narrow, very sharp, basal half covered in scales. <italic>Forewing dorsum</italic>: Forewing length: 12.0–23.5 mm, wingspan: 33–43 mm. Triangular, outer margin concave to varying degrees mesally; tornus usually strongly notched, apex may appear somewhat falcate in species with prominently concave outer margin. Ground color various shades of brown, sparsely scattered with dark brown, tiny petiolate scales usually present. Ante- and medial areas nearly always with pale pink or almost silvery scales throughout, submarginal area generally appearing darker than medial area. Presence of antemedial line variable, dark postmedial line preapical, well defined. Discal mark always present as pale splotch, with darker central region faint or very prominent. Fringe coloration variable. <italic>Forewing ventrum</italic>: Similar to dorsum but appearing browner overall due to absence of well-defined ante- and medial pink shading, though some pink shading may be present, especially submarginally. Antemedial line absent, postmedial line reduced to traces in all but <italic><tp:taxon-name><tp:taxon-name-part taxon-name-part-type="genus" reg="Reinmara">R.</tp:taxon-name-part> <tp:taxon-name-part taxon-name-part-type="species" reg="ignea">ignea</tp:taxon-name-part></tp:taxon-name></italic> sp. n., discal mark more prominent, darker than on forewing dorsum. <italic>Hindwing dorsum</italic>: Shape more rounded, outer margin convex except for when notch present on anterior margin, patterning as for forewing dorsum, but antemedial line absent, discal mark and postmedial line usually weakly defined. <italic>Hindwing ventrum</italic>: Following same pattern as forewing ventrum. Frenulum a single bristle. <italic>Venation</italic>: Typical of <tp:taxon-name><tp:taxon-name-part taxon-name-part-type="family">Mimallonidae</tp:taxon-name-part></tp:taxon-name>, but Rs3 + Rs4 quite long stalked. <italic>Abdomen</italic>: Coloration usually as for thorax, but browner, with coppery luster in fresh specimens, fading to pale beige in older material. Vestiture thick, long, distal tip of abdomen with elongated, dark-brown tipped scales. <italic>Genitalia</italic>: Vinculum ovoid, circumscribing a complex diaphragm with four setae-filled sacks, from a ventral perspective: upper two sacs much smaller and outwardly everted with long outwardly extended setae, lower two sacks larger (bottom right sack the largest of the four), lower sacks not outwardly everted, setae of lower sacks extended outward from within sacks. Uncus simple, broad, truncated to varying degrees distally, appearing beak-like laterally. Gnathos robust, proximally rectangular or rounded, with broad, dual mesal extensions that are fused together near base but bifurcate as fingerlike tips distally. Valves broad, short, rounded apically, sacculus accentuated as slight fold with both blunt and sharp projections near distal most portion of fold, length of sharp projection usually asymmetrical when comparing sacculus of both valves. Juxta partially fused to ventrum of phallus, basally juxta as widened lip where affixed to vinculum. Base <!--PageBreak-->of relatively small phallus narrower than distal portion, distal half of phallus variable in shape. Vesica very small, globular, with singular, long narrower extension. <bold>Female.</bold> <italic>Head</italic>: As for male but slightly broader; antenna dentate with very small pectinations along entire length of flagellum, except in <italic><tp:taxon-name><tp:taxon-name-part taxon-name-part-type="genus" reg="Reinmara">R.</tp:taxon-name-part> <tp:taxon-name-part taxon-name-part-type="species" reg="ignea">ignea</tp:taxon-name-part></tp:taxon-name></italic> sp. n. where antenna more similar to that of male, but with smaller pectinations. <italic>Thorax</italic>: As for male. <italic>Legs</italic>: As for male. <italic>Forewing dorsum</italic>: Forewing length: 12–23 mm, wingspan: 27–43 mm. As for male but much broader, margin convex except for just below apex; tornus strongly notched. Coloration and patterning usually as for male, but see <italic><tp:taxon-name><tp:taxon-name-part taxon-name-part-type="genus" reg="Reinmara">R.</tp:taxon-name-part> <tp:taxon-name-part taxon-name-part-type="species" reg="ignea">ignea</tp:taxon-name-part></tp:taxon-name></italic> sp. n. <italic>Forewing ventrum</italic>: Similar to dorsum but appearing browner overall due to absence of well-defined ante- and medial pink shading. Antemedial line absent, postmedial line usually reduced to traces, discal mark more prominent, darker than on forewing dorsum. <italic>Hindwing dorsum</italic>: Similar to forewing dorsum, but notch present on anterior margin, patterning as for forewing dorsum, but antemedial line absent, discal mark and postmedial line usually weakly defined. <italic>Hindwing ventrum</italic>: Following same pattern as forewing ventrum. Frenulum as multiple bristles. <italic>Abdomen</italic>: Similar to that of males but more robust overall. <italic>Genitalia</italic>: Stout, usually robust; tergite VIII forms smooth, posteriorly directed tongue-like extension, VIII heavily sclerotized laterally forming curving plate, which extends outward encircling papillae anales. Apophyses anteriores roughly half-length or equal to that of apophyses posteriores. Lamella ante- and postvaginalis converge as a wide, bowl-like structure. Ductus bursae short, narrow. Corpus bursae small in comparison to robust, heavily sclerotized remainder of genitalia, either bag-like or elongated. Papillae anales broad, rounded, covered in long, fine setae.</p></tp:treatment-sec><tp:treatment-sec sec-type="remarks" id="SECID0EPFAE"><title>Remarks.</title><p>The genus <italic><tp:taxon-name><tp:taxon-name-part taxon-name-part-type="genus" reg="Reinmara">Reinmara</tp:taxon-name-part></tp:taxon-name></italic> is broadly distributed in South America. Prior to this study very little was known about the genus and females were unknown.</p><p>Unlike most genera of <tp:taxon-name><tp:taxon-name-part taxon-name-part-type="family">Mimallonidae</tp:taxon-name-part></tp:taxon-name> studied by us in recent years, <italic><tp:taxon-name><tp:taxon-name-part taxon-name-part-type="genus" reg="Reinmara">Reinmara</tp:taxon-name-part></tp:taxon-name></italic> have very homogenous male genitalia with only minor differences between externally distinct species (for example <italic><tp:taxon-name><tp:taxon-name-part taxon-name-part-type="genus" reg="Reinmara">R.</tp:taxon-name-part> <tp:taxon-name-part taxon-name-part-type="species" reg="enthona">enthona</tp:taxon-name-part></tp:taxon-name></italic> and <italic><tp:taxon-name><tp:taxon-name-part taxon-name-part-type="genus" reg="Reinmara">R.</tp:taxon-name-part> <tp:taxon-name-part taxon-name-part-type="species" reg="minasa">minasa</tp:taxon-name-part></tp:taxon-name></italic>), so we relied heavily on external characters, considering habitat specialization and endemism to specific habitats/biomes as seen in other mimallonid genera, as well as in one case <abbrev xmlns:xlink="http://www.w3.org/1999/xlink" xlink:title="cytochrome c oxidase 1" id="ABBRID0EAHAE" xlink:type="simple">COI</abbrev> barcoding, to differentiate species. We also recognize the close similarity in wing shape and male genitalia morphology between <italic><tp:taxon-name><tp:taxon-name-part taxon-name-part-type="genus" reg="Reinmara">Reinmara</tp:taxon-name-part></tp:taxon-name></italic> and <italic><tp:taxon-name><tp:taxon-name-part taxon-name-part-type="genus" reg="Trogoptera">Trogoptera</tp:taxon-name-part></tp:taxon-name></italic>, but maintain them as separate, valid genera pending ongoing phylogenetic work.</p></tp:treatment-sec><tp:treatment-sec sec-type="key" id="SECID0ESHAE"><title>Key to species of <italic><tp:taxon-name><tp:taxon-name-part taxon-name-part-type="genus" reg="Reinmara">Reinmara</tp:taxon-name-part></tp:taxon-name></italic></title><table-wrap content-type="key" position="anchor" orientation="portrait"><table id="TID0ETLAC" rules="all"><tbody><tr><td rowspan="1" colspan="1">1</td><td rowspan="1" colspan="1">Size in both sexes moderate (forewing length: &gt;16 mm), forewing antemedial line very faint, if present at all; ventrally, postmedial line on all wings weakly defined, outwardly curved, usually interrupted by wing veins; forewing apex not falcate or if so, weak, blunt. Male genitalia: phallus cylindrical, weakly curved (for example Figs <xref ref-type="fig" rid="F7">23c</xref>, <xref ref-type="fig" rid="F7">24c</xref>, <xref ref-type="fig" rid="F8">25c</xref>)</td><td rowspan="1" colspan="1">
                    <bold>2</bold>
                  </td></tr><tr><td rowspan="1" colspan="1">–</td><td rowspan="1" colspan="1">Size in both sexes relatively small (12 mm [♂], 12–16 mm [♀]), forewing antemedial line present, not faint; ventrally postmedial line on all wings essentially as well defined and following the same pattern as on dorsum; forewing <!--PageBreak-->apex sharply acute, falcate. Male genitalia: phallus thin, strongly curved, and hook-like in shape (Fig. <xref ref-type="fig" rid="F9">30c</xref>)</td><td rowspan="1" colspan="1">
                    <bold><italic><tp:taxon-name><tp:taxon-name-part taxon-name-part-type="genus" reg="Reinmara">R.</tp:taxon-name-part> <tp:taxon-name-part taxon-name-part-type="species" reg="ignea">ignea</tp:taxon-name-part></tp:taxon-name></italic> sp. n.</bold>
                  </td></tr><tr><td rowspan="1" colspan="1">2</td><td rowspan="1" colspan="1">Male: Forewing postmedial line not outwardly lined with black suffusion from tornus to apex. Female: Forewing postmedial line not inwardly lined with light pink-gray suffusion, medial area pink suffused</td><td rowspan="1" colspan="1">
                    <bold>3</bold>
                  </td></tr><tr><td rowspan="1" colspan="1">–</td><td rowspan="1" colspan="1">Male: Forewing postmedial line outwardly lined with black suffusion from tornus to apex. Female: Forewing postmedial line inwardly lined with light pink-gray suffusion, medial area largely displaying the light brown ground color, not suffused with pink</td><td rowspan="1" colspan="1">
                    <bold><italic><tp:taxon-name><tp:taxon-name-part taxon-name-part-type="genus" reg="Reinmara">R.</tp:taxon-name-part> <tp:taxon-name-part taxon-name-part-type="species" reg="minasa">minasa</tp:taxon-name-part></tp:taxon-name></italic></bold>
                  </td></tr><tr><td rowspan="1" colspan="1">3</td><td rowspan="1" colspan="1">Forewing with deep notch at tornus, eastern slopes of the Andes mountains</td><td rowspan="1" colspan="1">
                    <bold>4</bold>
                  </td></tr><tr><td rowspan="1" colspan="1">–</td><td rowspan="1" colspan="1">Forewing smooth at tornus, notch absent, west of Andes</td><td rowspan="1" colspan="1">
                    <bold><italic><tp:taxon-name><tp:taxon-name-part taxon-name-part-type="genus" reg="Reinmara">R.</tp:taxon-name-part> <tp:taxon-name-part taxon-name-part-type="species" reg="occidentalis">occidentalis</tp:taxon-name-part></tp:taxon-name></italic> sp. n.</bold>
                  </td></tr><tr><td rowspan="1" colspan="1">4</td><td rowspan="1" colspan="1">Phallus mostly cylindrical in shape, not distinctly broadened distally, found in the Amazon rainforest, moderate elevations of the Andes mountains, or from the Brazilian Atlantic Forest</td><td rowspan="1" colspan="1">
                    <bold>5</bold>
                  </td></tr><tr><td rowspan="1" colspan="1">–</td><td rowspan="1" colspan="1">Phallus distinctly broadened distally, endemic to the Cerrado of Brazil and adjacent regions of Bolivia</td><td rowspan="1" colspan="1">
                    <bold><italic><tp:taxon-name><tp:taxon-name-part taxon-name-part-type="genus" reg="Reinmara">R.</tp:taxon-name-part> <tp:taxon-name-part taxon-name-part-type="species" reg="wolfei">wolfei</tp:taxon-name-part></tp:taxon-name></italic></bold>
                  </td></tr><tr><td rowspan="1" colspan="1">5</td><td rowspan="1" colspan="1">Forewing postmedial line notched toward costa at intersection with Rs4; forewing narrowed apically, slightly falcate, distributed in the Amazon rainforest and Brazilian Atlantic Forest</td><td rowspan="1" colspan="1">
                    <bold>6</bold>
                  </td></tr><tr><td rowspan="1" colspan="1">–</td><td rowspan="1" colspan="1">Forewing postmedial line not notched toward costa at intersection with Rs4; forewing not noticeably narrowed apically, though if somewhat truncated, submarginal area still broader than any other <italic><tp:taxon-name><tp:taxon-name-part taxon-name-part-type="genus" reg="Reinmara">Reinmara</tp:taxon-name-part></tp:taxon-name></italic> species; endemic to eastern slopes of Andes mountains</td><td rowspan="1" colspan="1">
                    <bold><italic><tp:taxon-name><tp:taxon-name-part taxon-name-part-type="genus" reg="Reinmara">R.</tp:taxon-name-part> <tp:taxon-name-part taxon-name-part-type="species" reg="andensis">andensis</tp:taxon-name-part></tp:taxon-name></italic> sp. n.</bold>
                  </td></tr><tr><td rowspan="1" colspan="1">6</td><td rowspan="1" colspan="1">Setae-filled diaphragmal sacks of male genitalia well developed, extending into body cavity well beyond vincular ring. Pinkish gray suffusion generally broadly distributed in medial area of forewing. Broadly distributed in the Amazon rainforest</td><td rowspan="1" colspan="1">
                    <bold><italic><tp:taxon-name><tp:taxon-name-part taxon-name-part-type="genus" reg="Reinmara">R.</tp:taxon-name-part> <tp:taxon-name-part taxon-name-part-type="species" reg="enthona">enthona</tp:taxon-name-part></tp:taxon-name></italic></bold>
                  </td></tr><tr><td rowspan="1" colspan="1">–</td><td rowspan="1" colspan="1">Diaphragmal sacks of male genitalia half the size of those in <italic><tp:taxon-name><tp:taxon-name-part taxon-name-part-type="genus" reg="Reinmara">R.</tp:taxon-name-part> <tp:taxon-name-part taxon-name-part-type="species" reg="enthona">enthona</tp:taxon-name-part></tp:taxon-name></italic>, sacks hardly extending into body beyond vinculum. Gray suffusion of medial area restricted to apical confluence of postmedial line with costa. Endemic to Brazilian Atlantic Forest, so far known only from Espírito Santo</td><td rowspan="1" colspan="1">
                    <bold><italic><tp:taxon-name><tp:taxon-name-part taxon-name-part-type="genus" reg="Reinmara">R.</tp:taxon-name-part> <tp:taxon-name-part taxon-name-part-type="species" reg="atlantica">atlantica</tp:taxon-name-part></tp:taxon-name></italic> sp. n.</bold>
                  </td></tr></tbody></table></table-wrap></tp:treatment-sec><tp:treatment-sec><!--Section generated to contain objects referenced in tp:taxon-treatment.--><fig id="F7" position="float" orientation="portrait"><label>Figures 23, 24.</label><caption><p>
            <italic><tp:taxon-name><tp:taxon-name-part taxon-name-part-type="genus" reg="Reinmara">Reinmara</tp:taxon-name-part></tp:taxon-name></italic> male genitalia, <bold>a</bold> ventral <bold>b</bold> lateral <bold>c</bold> phallus lateral. <bold>23</bold> <italic><tp:taxon-name><tp:taxon-name-part taxon-name-part-type="genus" reg="Reinmara">R.</tp:taxon-name-part> <tp:taxon-name-part taxon-name-part-type="species" reg="enthona">enthona</tp:taxon-name-part></tp:taxon-name></italic>, Suriname, Moengo, Boven Cottica River, St Laurent diss.: 10-25-15:2 (<named-content xmlns:xlink="http://www.w3.org/1999/xlink" content-type="dwc:institutional_code" xlink:type="simple">CUIC</named-content>). <bold>24</bold> <italic><tp:taxon-name><tp:taxon-name-part taxon-name-part-type="genus" reg="Reinmara">R.</tp:taxon-name-part> <tp:taxon-name-part taxon-name-part-type="species" reg="atlantica">atlantica</tp:taxon-name-part></tp:taxon-name></italic> Holotype, Brazil, Espírito Santo, Linhares, 40 m, St Laurent diss.: 11-1-16:6 (<named-content xmlns:xlink="http://www.w3.org/1999/xlink" content-type="dwc:institutional_code" xlink:type="simple">DZUP</named-content>). Scale bar: 1 mm.</p></caption><graphic xmlns:xlink="http://www.w3.org/1999/xlink" xlink:href="zookeys-677-097-g007.jpg" position="float" orientation="portrait" xlink:type="simple" id="oo_137986.jpg"/></fig><fig id="F8" position="float" orientation="portrait"><label>Figures 25–27.</label><caption><p>
            <italic><tp:taxon-name><tp:taxon-name-part taxon-name-part-type="genus" reg="Reinmara">Reinmara</tp:taxon-name-part></tp:taxon-name></italic> male genitalia, <bold>a</bold> ventral <bold>b</bold> lateral <bold>c</bold> phallus lateral. <bold>25</bold> <italic><tp:taxon-name><tp:taxon-name-part taxon-name-part-type="genus" reg="Reinmara">R.</tp:taxon-name-part> <tp:taxon-name-part taxon-name-part-type="species" reg="andensis">andensis</tp:taxon-name-part></tp:taxon-name></italic> Holotype, Bolivia, N. Yungas, 1000–1800 m, D. Herbin genitalia prep. H. 1134 (<named-content xmlns:xlink="http://www.w3.org/1999/xlink" content-type="dwc:institutional_code" xlink:type="simple">MNHN</named-content>) <bold>26</bold> <italic><tp:taxon-name><tp:taxon-name-part taxon-name-part-type="genus" reg="Reinmara">R.</tp:taxon-name-part> <tp:taxon-name-part taxon-name-part-type="species" reg="occidentalis">occidentalis</tp:taxon-name-part></tp:taxon-name></italic> Holotype, Ecuador, El Oro, 10 km NW of Piñas, 750 m, genitalia prep. 29.218 [phallus flipped horizontally, oriented somewhat dorsally] (<abbrev xmlns:xlink="http://www.w3.org/1999/xlink" content-type="institution" xlink:title="Museum Witt, Munich, Germany" id="ABBRID0E3GBI" xlink:type="simple">MWM</abbrev>) <bold>27</bold> <italic><tp:taxon-name><tp:taxon-name-part taxon-name-part-type="genus" reg="Reinmara">R.</tp:taxon-name-part> <tp:taxon-name-part taxon-name-part-type="species" reg="occidentalis">occidentalis</tp:taxon-name-part></tp:taxon-name></italic> Paratype, Ecuador, road Piñas to Saracay, 800 m, genitalia prep. 30.813 [phallus flipped horizontally] (<abbrev xmlns:xlink="http://www.w3.org/1999/xlink" content-type="institution" xlink:title="Museum Witt, Munich, Germany" id="ABBRID0EOHBI" xlink:type="simple">MWM</abbrev>). Scale bar: 1 mm.</p></caption><graphic xmlns:xlink="http://www.w3.org/1999/xlink" xlink:href="zookeys-677-097-g008.jpg" position="float" orientation="portrait" xlink:type="simple" id="oo_137987.jpg"/></fig><fig id="F9" position="float" orientation="portrait"><label>Figures 28–30.</label><caption><p>
            <italic><tp:taxon-name><tp:taxon-name-part taxon-name-part-type="genus" reg="Reinmara">Reinmara</tp:taxon-name-part></tp:taxon-name></italic> male genitalia, <bold>a</bold> ventral <bold>b</bold> lateral <bold>c</bold> phallus lateral. <bold>28</bold> <italic><tp:taxon-name><tp:taxon-name-part taxon-name-part-type="genus" reg="Reinmara">R.</tp:taxon-name-part> <tp:taxon-name-part taxon-name-part-type="species" reg="wolfei">wolfei</tp:taxon-name-part></tp:taxon-name></italic>, Brazil, Distrito Federal, Planaltina, 1000 m, C. Mielke genitalia prep. 6.812 (CPAC) <bold>29</bold> <italic><tp:taxon-name><tp:taxon-name-part taxon-name-part-type="genus" reg="Reinmara">R.</tp:taxon-name-part> <tp:taxon-name-part taxon-name-part-type="species" reg="minasa">minasa</tp:taxon-name-part></tp:taxon-name></italic>, Brazil, Espírito Santo, St Laurent diss.: 5-15-16:1 (<named-content xmlns:xlink="http://www.w3.org/1999/xlink" content-type="dwc:institutional_code" xlink:type="simple">CUIC</named-content>) <bold>30</bold> <italic><tp:taxon-name><tp:taxon-name-part taxon-name-part-type="genus" reg="Reinmara">R.</tp:taxon-name-part> <tp:taxon-name-part taxon-name-part-type="species" reg="ignea">ignea</tp:taxon-name-part></tp:taxon-name></italic> Paratype, Brazil, Santa Catarina, São Bento do Sul, Rio Vermelho, 968 m, St Laurent diss.: 5-6-16:1 (<abbrev xmlns:xlink="http://www.w3.org/1999/xlink" content-type="institution" xlink:title="The Institute of Systematics and Evolution of Animals of the Polish Academy of Sciences, Kraków, Poland" id="ABBRID0EZJBI" xlink:type="simple">ISEZ</abbrev>). Scale bar: 1 mm.</p></caption><graphic xmlns:xlink="http://www.w3.org/1999/xlink" xlink:href="zookeys-677-097-g009.jpg" position="float" orientation="portrait" xlink:type="simple" id="oo_137988.jpg"/></fig></tp:treatment-sec><ref-list><ref id="B15"><mixed-citation xmlns:xlink="http://www.w3.org/1999/xlink" xlink:type="simple">
          <person-group><name name-style="western"><surname>Schaus</surname><given-names>W</given-names></name></person-group> (<year>1928</year>) <article-title>Familie <tp:taxon-name><tp:taxon-name-part taxon-name-part-type="family">Mimallonidae</tp:taxon-name-part></tp:taxon-name>.</article-title> In: <person-group><name name-style="western"><surname>Seitz</surname><given-names>A</given-names></name></person-group> (<role>Ed.</role>) <issue-title>Die Gross Schmetterlinge der Erde.</issue-title> <source>6. Die amerikanischen Spinner und Schwärmer. A. Kernen, Stuttgart</source>, <fpage>635</fpage>–<lpage>672</lpage>.</mixed-citation></ref></ref-list></tp:taxon-treatment>
