# Supplementary material for: Revision of the genus Reinmara Schaus, 1928 (Lepidoptera, Mimallonoidea, Mimallonidae) with the descriptions of four new species from South America
Source: Zookeys. 2017 May 29;(677):97–129. doi: 10.3897/zookeys.677.12435 (PMC5534525; doi:10.3897/zookeys.677.12435)
Supplement: XML Treatment for Reinmara enthona [file zookeys.677.12435-treatment2.xml]

<!DOCTYPE tp:taxon-treatment
  PUBLIC "-//TaxonX//DTD Taxonomic Treatment Publishing DTD v0 20100105//EN" "tax-treatment-NSO.dtd">
<tp:taxon-treatment xmlns:tp="http://www.plazi.org/taxpub"><tp:treatment-meta><kwd-group><label>Taxon classification</label><kwd><named-content xmlns:xlink="http://www.w3.org/1999/xlink" content-type="kingdom">Plantae</named-content></kwd><kwd><named-content xmlns:xlink="http://www.w3.org/1999/xlink" content-type="order">Lepidoptera</named-content></kwd><kwd><named-content xmlns:xlink="http://www.w3.org/1999/xlink" content-type="family">Mimallonidae</named-content></kwd></kwd-group><mixed-citation publication-type="journal"><person-group><name><surname>Laurent</surname><given-names>Ryan A. St</given-names></name><name><surname>Herbin</surname><given-names>Daniel</given-names></name><name><surname>Mielke</surname><given-names>Carlos G. C.</given-names></name></person-group><article-title>Revision of the genus <italic><tp:taxon-name><tp:taxon-name-part taxon-name-part-type="genus" reg="Reinmara">Reinmara</tp:taxon-name-part></tp:taxon-name></italic> Schaus, 1928 (<tp:taxon-name><tp:taxon-name-part taxon-name-part-type="order">Lepidoptera</tp:taxon-name-part></tp:taxon-name>, <tp:taxon-name><tp:taxon-name-part taxon-name-part-type="superfamily">Mimallonoidea</tp:taxon-name-part></tp:taxon-name>, <tp:taxon-name><tp:taxon-name-part taxon-name-part-type="family">Mimallonidae</tp:taxon-name-part></tp:taxon-name>) with the descriptions of four new species from South America</article-title><source>Zookeys</source><day>29</day><month>5</month><year>2017</year><volume>2017</volume><issue>677</issue><fpage>97</fpage><lpage>129</lpage><pub-id pub-id-type="doi">10.3897/zookeys.677.12435</pub-id></mixed-citation></tp:treatment-meta><tp:nomenclature><tp:taxon-name>
            <tp:taxon-name-part taxon-name-part-type="genus" reg="Reinmara">Reinmara</tp:taxon-name-part>
            <tp:taxon-name-part taxon-name-part-type="species" reg="enthona">enthona</tp:taxon-name-part>
          </tp:taxon-name><tp:taxon-authority>(Schaus, 1905)</tp:taxon-authority><xref ref-type="fig" rid="F1">Figs 1–5</xref><xref ref-type="fig" rid="F2">, 6</xref><xref ref-type="fig" rid="F7">, 23</xref><xref ref-type="fig" rid="F10">, 31</xref><xref ref-type="fig" rid="F12">, 36</xref><tp:nomenclature-citation-list><tp:nomenclature-citation><tp:taxon-name>
                <tp:taxon-name-part taxon-name-part-type="genus" reg="Cicinnus">Cicinnus</tp:taxon-name-part> <tp:taxon-name-part taxon-name-part-type="species" reg="enthona">enthona</tp:taxon-name-part></tp:taxon-name><comment>Schaus, 1905: 325–326</comment></tp:nomenclature-citation><tp:nomenclature-citation><tp:taxon-name>
                <tp:taxon-name-part taxon-name-part-type="genus" reg="Reinmara">Reinmara</tp:taxon-name-part> <tp:taxon-name-part taxon-name-part-type="species" reg="enthona">enthona</tp:taxon-name-part></tp:taxon-name><comment>; <xref ref-type="bibr" rid="B15">Schaus 1928</xref>, fig. ♂ 88b</comment></tp:nomenclature-citation><tp:nomenclature-citation><tp:taxon-name>
                <tp:taxon-name-part taxon-name-part-type="genus" reg="Reinmara">Reinmara</tp:taxon-name-part> <tp:taxon-name-part taxon-name-part-type="species" reg="enthona">enthona</tp:taxon-name-part></tp:taxon-name><comment>; <xref ref-type="bibr" rid="B5">Gaede 1931</xref></comment></tp:nomenclature-citation><tp:nomenclature-citation><tp:taxon-name>
                <tp:taxon-name-part taxon-name-part-type="genus" reg="Reinmara">Reinmara</tp:taxon-name-part> <tp:taxon-name-part taxon-name-part-type="species" reg="enthona">enthona</tp:taxon-name-part></tp:taxon-name><comment>; <xref ref-type="bibr" rid="B3">Becker 1996</xref></comment></tp:nomenclature-citation><tp:nomenclature-citation><tp:taxon-name>
                <tp:taxon-name-part taxon-name-part-type="genus" reg="Reinmara">Reinmara</tp:taxon-name-part> <tp:taxon-name-part taxon-name-part-type="species" reg="enthona">enthona</tp:taxon-name-part></tp:taxon-name><comment>; <xref ref-type="bibr" rid="B7">Herbin and Mielke 2014</xref>, fig. ♂ 42</comment></tp:nomenclature-citation></tp:nomenclature-citation-list></tp:nomenclature><tp:treatment-sec sec-type="type material" id="SECID0EEVAE"><title>Type material.</title><p>
            <bold>Holotype</bold>, ♂. <bold>FRENCH GUIANA</bold>: St. Jean, Maroni, F. Guiana/ [Holo]Type, No. 8888, U.S.N.M./ <named-content xmlns:xlink="http://www.w3.org/1999/xlink" content-type="dwc:institutional_code" xlink:type="simple">USNM</named-content>-Mimal: 1059/ Collection Wm Schaus/ <italic><tp:taxon-name><tp:taxon-name-part taxon-name-part-type="genus" reg="Perophora">Perophora</tp:taxon-name-part> <tp:taxon-name-part taxon-name-part-type="species" reg="enthona">enthona</tp:taxon-name-part></tp:taxon-name></italic> Type Schaus/ St Laurent diss.: 11-1-16:3/ (<named-content xmlns:xlink="http://www.w3.org/1999/xlink" content-type="dwc:institutional_code" xlink:type="simple">USNM</named-content>, examined). Type locality: French Guiana, St. Jean du Maroni.</p></tp:treatment-sec><tp:treatment-sec sec-type="material" id="SECID0EDWAE"><title>Additional material examined.</title><p>(67 ♂, 3 ♀ total) <bold>SURINAME</bold>: 2 ♂, Moengo, Boven Cottica River: 26.V.1927, Cornell Univ. Lot 760, Sub 79, 80, St Laurent diss.: 10-25-15:2 (<named-content xmlns:xlink="http://www.w3.org/1999/xlink" content-type="dwc:institutional_code" xlink:type="simple">CUIC</named-content>). 1 ♀, Brokopondo, Brownsberg NP, 490 m, <named-content xmlns:xlink="http://www.w3.org/1999/xlink" content-type="dwc:verbatimCoordinates" xlink:type="simple"><named-content content-type="geo-json" specific-use="{&#34;type&#34;:&#34;Point&#34;,&#34;coordinates&#34;:[-55.181944,4.948611]}" id="NCID0ETWAE" xlink:type="simple">04°56'55"N, 055°10'55"W</named-content></named-content>, 23:55 h, 28.III.2014, A.J. Hielkema [photographer], At HPL/BL (photo examined, Fig. <xref ref-type="fig" rid="F2">6</xref>, not collected). <bold>FRENCH GUIANA</bold>: 2 ♂, St. Laurent du Maroni, Cr. Naï, PK 13: 27.XII.1991, L. Sénécaux [leg.] (<named-content xmlns:xlink="http://www.w3.org/1999/xlink" content-type="dwc:institutional_code" xlink:type="simple">MNHN</named-content>). 1 ♂, Rd. to Kaw, Camp Patawa: 25.III. –7.IV.2008, S. Kohll leg., DNA sample ID BC-Her 2691 (<abbrev xmlns:xlink="http://www.w3.org/1999/xlink" xlink:title="Coll. Daniel Herbin, Garidech, France" id="ABBRID0EDXAE" xlink:type="simple">CDH</abbrev>). 1 ♂, 1♀, St. Jean du Maroni, Rd. Apatou, km 15: 27.VII.2011, Ph. Collet leg., UV (<abbrev xmlns:xlink="http://www.w3.org/1999/xlink" xlink:title="Coll. Philippe Collet, Caen, France" id="ABBRID0EHXAE" xlink:type="simple">CPC</abbrev>). 1 ♂, St. Jean du Maroni: ex. Coll. Wm Schaus, <named-content xmlns:xlink="http://www.w3.org/1999/xlink" content-type="dwc:institutional_code" xlink:type="simple">USNM</named-content>-Mimal:1784 (<named-content xmlns:xlink="http://www.w3.org/1999/xlink" content-type="dwc:institutional_code" xlink:type="simple">USNM</named-content>). 1 ♀, Rd. to Kaw, km 37.5 + 2, <named-content xmlns:xlink="http://www.w3.org/1999/xlink" content-type="dwc:verbatimCoordinates" xlink:type="simple"><named-content content-type="geo-json" specific-use="{&#34;type&#34;:&#34;Point&#34;,&#34;coordinates&#34;:[-52.139850,4.561517]}" id="NCID0EYXAE" xlink:type="simple">4°33.691'N, 52°08.391'W</named-content></named-content>, 200 m: 30.VII–8.VIII.2003, ex. Coll. M. Laguerre, DNA sample ID BC-Her 2707, genitalia prep. D. Herbin ref. H. 1103 (<abbrev xmlns:xlink="http://www.w3.org/1999/xlink" xlink:title="Coll. Daniel Herbin, Garidech, France" id="ABBRID0E4XAE" xlink:type="simple">CDH</abbrev>). 1 ♂, Rd. to Kaw, km 45: 17.VII.1991, F. Bénéluz leg., BMNH(E) 2008-107, NHMUK010247865 (<named-content xmlns:xlink="http://www.w3.org/1999/xlink" content-type="dwc:institutional_code" xlink:type="simple">NHMUK</named-content>). 1 ♂, Rd. to Kaw: 16–30.XII.1998, A. Le Flao leg. (<named-content xmlns:xlink="http://www.w3.org/1999/xlink" content-type="dwc:institutional_code" xlink:type="simple">MNHN</named-content>). 1 ♂, Rd. to Kaw, km 47: 4.VIII.1991, F. Bénéluz leg., BMNH(E) 2008-107, NHMUK010588025 (<named-content xmlns:xlink="http://www.w3.org/1999/xlink" content-type="dwc:institutional_code" xlink:type="simple">NHMUK</named-content>). 1 ♂, Rd. to Patagai, <named-content xmlns:xlink="http://www.w3.org/1999/xlink" content-type="dwc:verbatimCoordinates" xlink:type="simple"><named-content content-type="geo-json" specific-use="{&#34;type&#34;:&#34;Point&#34;,&#34;coordinates&#34;:[-53.213294,5.342842]}" id="NCID0ETYAE" xlink:type="simple">5°20'34.23"N, 53°12'47.86"W</named-content></named-content>, 58 m: 3.X.2013, D. Herbin &amp; O. Felis leg. (<abbrev xmlns:xlink="http://www.w3.org/1999/xlink" xlink:title="Coll. Daniel Herbin, Garidech, France" id="ABBRID0EYYAE" xlink:type="simple">CDH</abbrev>). 2 ♂, Rd. Patagai/Counamama, <named-content xmlns:xlink="http://www.w3.org/1999/xlink" content-type="dwc:verbatimCoordinates" xlink:type="simple"><named-content content-type="geo-json" specific-use="{&#34;type&#34;:&#34;Point&#34;,&#34;coordinates&#34;:[-53.213294,5.342842]}" id="NCID0E6YAE" xlink:type="simple">5°20'34.23"N, 53°12'47.86"W</named-content></named-content>, 58 m: 4.XII.2013, D. Herbin leg. (<abbrev xmlns:xlink="http://www.w3.org/1999/xlink" xlink:title="Coll. Daniel Herbin, Garidech, France" id="ABBRID0EEZAE" xlink:type="simple">CDH</abbrev>). 1 ♂, Rd. Patagai/Counamama, <named-content xmlns:xlink="http://www.w3.org/1999/xlink" content-type="dwc:verbatimCoordinates" xlink:type="simple"><named-content content-type="geo-json" specific-use="{&#34;type&#34;:&#34;Point&#34;,&#34;coordinates&#34;:[-53.207569,5.383197]}" id="NCID0ELZAE" xlink:type="simple">5°22'59.51"N, 53°12'27.25"W</named-content></named-content>, 49 m: 23.XI.2013, D. Herbin leg. (<abbrev xmlns:xlink="http://www.w3.org/1999/xlink" xlink:title="Coll. Daniel Herbin, Garidech, France" id="ABBRID0EQZAE" xlink:type="simple">CDH</abbrev>). 1 ♂, Saül, Point de vue: 29.VII.2011, Ph. Collet leg., UV (<abbrev xmlns:xlink="http://www.w3.org/1999/xlink" xlink:title="Coll. Philippe Collet, Caen, France" id="ABBRID0EUZAE" xlink:type="simple">CPC</abbrev>). 1 ♂, Réserve de la Trinité, Aya Haute Koursibo: 7.XI.2013, E. Poirier leg., UV (<abbrev xmlns:xlink="http://www.w3.org/1999/xlink" xlink:title="Coll. Philippe Collet, Caen, France" id="ABBRID0EYZAE" xlink:type="simple">CPC</abbrev>). 1 ♂, Mont Mitaraka, 300 m: 20.VIII.2015, La Planète Revisitée, <named-content xmlns:xlink="http://www.w3.org/1999/xlink" content-type="dwc:institutional_code" xlink:type="simple">MNHN</named-content>-PNI, Guyane 2015, APA-973-1, Ph. Collet leg. (<abbrev xmlns:xlink="http://www.w3.org/1999/xlink" xlink:title="Coll. Philippe Collet, Caen, France" id="ABBRID0EB1AE" xlink:type="simple">CPC</abbrev>). 1 ♂, Rd. Changement, km 7: 13.VIII.1991, F. Bénéluz leg., BMNH(E) 2008-107, NMHUK010247866 (<named-content xmlns:xlink="http://www.w3.org/1999/xlink" content-type="dwc:institutional_code" xlink:type="simple">NHMUK</named-content>). 1 ♂, Nouragues, Pararé, <named-content xmlns:xlink="http://www.w3.org/1999/xlink" content-type="dwc:verbatimCoordinates" xlink:type="simple"><named-content content-type="geo-json" specific-use="{&#34;type&#34;:&#34;Point&#34;,&#34;coordinates&#34;:[-52.673097,4.038114]}" id="NCID0EN1AE" xlink:type="simple">4.038113952°N, 52.67309734°W</named-content></named-content>: 23.V.–5.VI.2014, J. Barber, N. Homziack, A.Y. Kawahara, A. Keener &amp; B. Leavell leg., DNA voucher number LEP-34752 (<abbrev xmlns:xlink="http://www.w3.org/1999/xlink" content-type="institution" xlink:title="McGuire Center for Lepidoptera &amp; Biodiversity, Gainesville, Florida, USA" id="ABBRID0ES1AE" xlink:type="simple">MGCL</abbrev>, molecular collection, barcoded). 2 ♂, Rd. Apatou, Layons km 26, <named-content xmlns:xlink="http://www.w3.org/1999/xlink" content-type="dwc:verbatimCoordinates" xlink:type="simple"><named-content content-type="geo-json" specific-use="{&#34;type&#34;:&#34;Point&#34;,&#34;coordinates&#34;:[-54.185431,5.246197]}" id="NCID0E11AE" xlink:type="simple">5°14'46.31"N, 54°11'07.55"W</named-content></named-content>, 126 m: 1.X.2013, D. Herbin &amp; O. Felis leg. (<abbrev xmlns:xlink="http://www.w3.org/1999/xlink" xlink:title="Coll. Daniel Herbin, Garidech, France" id="ABBRID0E61AE" xlink:type="simple">CDH</abbrev>). 1 ♂, Rd. Apatou, Layons km 26, <named-content xmlns:xlink="http://www.w3.org/1999/xlink" content-type="dwc:verbatimCoordinates" xlink:type="simple"><named-content content-type="geo-json" specific-use="{&#34;type&#34;:&#34;Point&#34;,&#34;coordinates&#34;:[-54.197822,5.246217]}" id="NCID0EG2AE" xlink:type="simple">5°14'46.38"N, 54°11'52.16"W</named-content></named-content>, 99 m: 2.X.2013, D. Herbin &amp; O. Felis leg. (<abbrev xmlns:xlink="http://www.w3.org/1999/xlink" xlink:title="Coll. Daniel Herbin, Garidech, France" id="ABBRID0EL2AE" xlink:type="simple">CDH</abbrev>). 1 ♂, Plateau des Mines, <named-content xmlns:xlink="http://www.w3.org/1999/xlink" content-type="dwc:verbatimCoordinates" xlink:type="simple"><named-content content-type="geo-json" specific-use="{&#34;type&#34;:&#34;Point&#34;,&#34;coordinates&#34;:[-53.075544,5.345164]}" id="NCID0ES2AE" xlink:type="simple">5°20'42.59"N, 53°4'31.96"W</named-content></named-content>, 49 m: 4.X.2015, D. Herbin &amp; M. Laguerre leg. (<abbrev xmlns:xlink="http://www.w3.org/1999/xlink" xlink:title="Coll. Daniel Herbin, Garidech, France" id="ABBRID0EX2AE" xlink:type="simple">CDH</abbrev>). 1 ♂, Rd. Coralie, <named-content xmlns:xlink="http://www.w3.org/1999/xlink" content-type="dwc:verbatimCoordinates" xlink:type="simple"><named-content content-type="geo-json" specific-use="{&#34;type&#34;:&#34;Point&#34;,&#34;coordinates&#34;:[-52.397056,4.485397]}" id="NCID0E52AE" xlink:type="simple">4°29'07.43"N, 52°23'49.40"W</named-content></named-content>, 40 m: 7.XII.2013, D. Herbin leg. (<abbrev xmlns:xlink="http://www.w3.org/1999/xlink" xlink:title="Coll. Daniel Herbin, Garidech, France" id="ABBRID0ED3AE" xlink:type="simple">CDH</abbrev>). 1 ♂, Rd. Coralie, <named-content xmlns:xlink="http://www.w3.org/1999/xlink" content-type="dwc:verbatimCoordinates" xlink:type="simple"><named-content content-type="geo-json" specific-use="{&#34;type&#34;:&#34;Point&#34;,&#34;coordinates&#34;:[-52.397056,4.485397]}" id="NCID0EK3AE" xlink:type="simple">4°29'07.43"N, 52°23'49.40"W</named-content></named-content>, 40 m: 7.XII.2013, D. Herbin leg. (<abbrev xmlns:xlink="http://www.w3.org/1999/xlink" xlink:title="Coll. Daniel Herbin, Garidech, France" id="ABBRID0EP3AE" xlink:type="simple">CDH</abbrev>). 3 ♂, Rd. Coralie, PK 2: IV.1993, J. Navatte, H. de Toulgoët (<named-content xmlns:xlink="http://www.w3.org/1999/xlink" content-type="dwc:institutional_code" xlink:type="simple">MNHN</named-content>). 1 ♂, Roura, Rd. Coralie, PK 2: 10.XII.1991, P. Kindl, L. Sénécaux leg., Coll. P. Kindl (<named-content xmlns:xlink="http://www.w3.org/1999/xlink" content-type="dwc:institutional_code" xlink:type="simple">MNHN</named-content>). 1 ♂, Surroundings of Coralie, rd. dégrad Correze, PK 0.1: 9.XII.1994, P. Kindl leg., Muséum Paris don de Th. Kindl (<named-content xmlns:xlink="http://www.w3.org/1999/xlink" content-type="dwc:institutional_code" xlink:type="simple">MNHN</named-content>). 2 ♂, Roura, Coralie, Rd. of dégrad Corrèz, PK 0.1, P. 10.XII.1991, 16.IV.1994, Kindl leg., Muséum Paris don de Th. Kindl (<named-content xmlns:xlink="http://www.w3.org/1999/xlink" content-type="dwc:institutional_code" xlink:type="simple">MNHN</named-content>). 2 ♂, Rd. de la Montagne de Fer, <named-content xmlns:xlink="http://www.w3.org/1999/xlink" content-type="dwc:verbatimCoordinates" xlink:type="simple"><named-content content-type="geo-json" specific-use="{&#34;type&#34;:&#34;Point&#34;,&#34;coordinates&#34;:[-53.539472,5.339214]}" id="NCID0EK4AE" xlink:type="simple">5°20'21.17"N, 53°32'22.10"W</named-content></named-content>, 88 m: 30.IX.2013, D. Herbin &amp; O. Felis leg. (<abbrev xmlns:xlink="http://www.w3.org/1999/xlink" xlink:title="Coll. Daniel Herbin, Garidech, France" id="ABBRID0EP4AE" xlink:type="simple">CDH</abbrev>). 2 ♂, Rd. de Kaw, PK 2.5: 25.III.–17.I.1986, P. Sarry leg., ex. Coll. J. Haxaire (<abbrev xmlns:xlink="http://www.w3.org/1999/xlink" xlink:title="Coll. Daniel Herbin, Garidech, France" id="ABBRID0ET4AE" xlink:type="simple">CDH</abbrev>). 1 ♂, Rd. de Kaw, layon du PK 37 au km 2.6: 19.VII.2001, ex. Coll. M. Laguerre, DNA sample ID BC-Her 2708, genitalia prep. D. Herbin ref. H. 653 (<abbrev xmlns:xlink="http://www.w3.org/1999/xlink" xlink:title="Coll. Daniel Herbin, Garidech, France" id="ABBRID0EX4AE" xlink:type="simple">CDH</abbrev>). 1 ♂, Nouragues research station, <named-content xmlns:xlink="http://www.w3.org/1999/xlink" content-type="dwc:verbatimCoordinates" xlink:type="simple"><named-content content-type="geo-json" specific-use="{&#34;type&#34;:&#34;Point&#34;,&#34;coordinates&#34;:[-52.680000,4.098000]}" id="NCID0E54AE" xlink:type="simple">4.098°N, 52.68°W</named-content></named-content>: 9.IX.2010, C. Lopez Vaamonde leg., DNA sample ID BIOUG00730-A04 (<named-content xmlns:xlink="http://www.w3.org/1999/xlink" content-type="dwc:institutional_code" xlink:type="simple">MNHN</named-content>). 1 ♂, Nouragues, Inselberg Camp, Heliport drop zone, <named-content xmlns:xlink="http://www.w3.org/1999/xlink" content-type="dwc:verbatimCoordinates" xlink:type="simple"><named-content content-type="geo-json" specific-use="{&#34;type&#34;:&#34;Point&#34;,&#34;coordinates&#34;:[-52.681000,4.088000]}" id="NCID0EL5AE" xlink:type="simple">4.088°N, 52.681°W</named-content></named-content>: 1.II.2011, M. Smith &amp; R. Rougerie leg., DNA sample ID NS-RR0769 (<named-content xmlns:xlink="http://www.w3.org/1999/xlink" content-type="dwc:institutional_code" xlink:type="simple">MNHN</named-content>). 1 ♂, Orapu, Crique Grillon: 13.IV.1994, P. Kindl leg. (<named-content xmlns:xlink="http://www.w3.org/1999/xlink" content-type="dwc:institutional_code" xlink:type="simple">MNHN</named-content>). <bold>GUYANA</bold>: 1 ♂, Amazon-Courantyne divide, head of Oronoque River: 1937, H. Beddington [leg.], B.M. 1937–588 (<named-content xmlns:xlink="http://www.w3.org/1999/xlink" content-type="dwc:institutional_code" xlink:type="simple">NHMUK</named-content>). 1 ♂, Potaro: II.1908, S.M. Klages [leg.], Rothschild Bequest BM 1939–1 (<named-content xmlns:xlink="http://www.w3.org/1999/xlink" content-type="dwc:institutional_code" xlink:type="simple">NHMUK</named-content>). <bold>VENEZUELA: Amazonas</bold>: 1 ♂, Río Mavaca, <named-content xmlns:xlink="http://www.w3.org/1999/xlink" content-type="dwc:verbatimCoordinates" xlink:type="simple"><named-content content-type="geo-json" specific-use="{&#34;type&#34;:&#34;Point&#34;,&#34;coordinates&#34;:[-65.100000,2.033333]}" id="NCID0EL6AE" xlink:type="simple">2°2'N, 65°6'W</named-content></named-content>, 150 m: 16–27.III.1989, David Grimaldi leg., Exp. Phipps-Fudeci (<named-content xmlns:xlink="http://www.w3.org/1999/xlink" content-type="dwc:institutional_code" xlink:type="simple">AMNH</named-content>). <bold>BRAZIL: Amazonas</bold>: 4 ♂, Reserva Ducke, km 26, Hwy. Manaus-Itacoatiara: 16.IV.1972, 20.IV.1972, 15.V.1972, 21.V.1972, E.G., I. &amp; E.A. Munroe [leg.], St Laurent diss.: 5-18-16:1 (<named-content xmlns:xlink="http://www.w3.org/1999/xlink" content-type="dwc:institutional_code" xlink:type="simple">CNC</named-content>). 1 ♂, Fonte Boa, Upper Amazons: VI.1906, S.M. Klages [leg.], Rothschild Bequest, BM 1939–1, NHMUK010354559, St Laurent diss.: 11-1-16:8 (<named-content xmlns:xlink="http://www.w3.org/1999/xlink" content-type="dwc:institutional_code" xlink:type="simple">NHMUK</named-content>). 1 ♂, Manaus, Uypiranga, m/d [right margin] of Rio Negro: X.1941, Parko leg., N. 10.822 I. Oswaldo Cruz, <named-content xmlns:xlink="http://www.w3.org/1999/xlink" content-type="dwc:institutional_code" xlink:type="simple">USNM</named-content>-Mimal: 2404 (<named-content xmlns:xlink="http://www.w3.org/1999/xlink" content-type="dwc:institutional_code" xlink:type="simple">USNM</named-content>). <bold>Pará</bold>: 1 ♂, Ponte Nova, Rio Xingu: ex. Coll. Dognin, <named-content xmlns:xlink="http://www.w3.org/1999/xlink" content-type="dwc:institutional_code" xlink:type="simple">USNM</named-content>-Mimal: 1785, St Laurent diss.: 11-1-16:4 (<named-content xmlns:xlink="http://www.w3.org/1999/xlink" content-type="dwc:institutional_code" xlink:type="simple">USNM</named-content>). 1 ♂, Belém, 20 m: I.1984, V.O. Becker leg., ex. Coll. Becker 46466, <named-content xmlns:xlink="http://www.w3.org/1999/xlink" content-type="dwc:institutional_code" xlink:type="simple">USNM</named-content>-Mimal: 2211 (<named-content xmlns:xlink="http://www.w3.org/1999/xlink" content-type="dwc:institutional_code" xlink:type="simple">USNM</named-content>). 1 ♂, No specific locality: A.M. Moss [leg.], Rothschild Bequest, BM 1939–1 (<named-content xmlns:xlink="http://www.w3.org/1999/xlink" content-type="dwc:institutional_code" xlink:type="simple">NHMUK</named-content>). <bold>Rondônia</bold>: 8 ♂, Porto Velho, 180 m: 24–30.IV.1989, V.O. Becker leg., ex. Coll. Becker 61968, <named-content xmlns:xlink="http://www.w3.org/1999/xlink" content-type="dwc:institutional_code" xlink:type="simple">USNM</named-content>-Mimal: 2200–2207, St Laurent diss.: 11-1-16:5, 11-16:10 (<named-content xmlns:xlink="http://www.w3.org/1999/xlink" content-type="dwc:institutional_code" xlink:type="simple">USNM</named-content>). 1 ♂, Vilhena, 600 m: 9.XII.1997, V.O. Becker leg., ex. Coll. Becker 111449, <named-content xmlns:xlink="http://www.w3.org/1999/xlink" content-type="dwc:institutional_code" xlink:type="simple">USNM</named-content>-Mimal: 2029, St Laurent diss.: 11-16:16 (<named-content xmlns:xlink="http://www.w3.org/1999/xlink" content-type="dwc:institutional_code" xlink:type="simple">USNM</named-content>). <bold>PERU: Madre de Dios</bold>: 1 ♂, Upper Río Madre de Dios, Manu Park, 30–40 km S Salvación, 300 m: VIII.1998 (<abbrev xmlns:xlink="http://www.w3.org/1999/xlink" content-type="institution" xlink:title="Museum Witt, Munich, Germany" id="ABBRID0E6BAG" xlink:type="simple">MWM</abbrev>). 1 ♂, Río Madre de Diós, E. de Salvación, 300 m: VII.1998, don de Claude Lemaire (<named-content xmlns:xlink="http://www.w3.org/1999/xlink" content-type="dwc:institutional_code" xlink:type="simple">MNHN</named-content>). <bold>Huánuco</bold>: 3 ♂, Yuyapichis, ACP Panguana, <named-content xmlns:xlink="http://www.w3.org/1999/xlink" content-type="dwc:verbatimCoordinates" xlink:type="simple"><named-content content-type="geo-json" specific-use="{&#34;type&#34;:&#34;Point&#34;,&#34;coordinates&#34;:[-74.933333,-9.600000]}" id="NCID0EOCAG" xlink:type="simple">9°36'S, 74°56'W</named-content></named-content>, 220 m: VI.2013 [1 ♂], IX.2013 [2 ♂], H. Thöny leg. (<abbrev xmlns:xlink="http://www.w3.org/1999/xlink" content-type="institution" xlink:title="Museum Witt, Munich, Germany" id="ABBRID0ETCAG" xlink:type="simple">MWM</abbrev>). 1 ♂, Yuyapichis, Fazenda Tropical, <named-content xmlns:xlink="http://www.w3.org/1999/xlink" content-type="dwc:verbatimCoordinates" xlink:type="simple"><named-content content-type="geo-json" specific-use="{&#34;type&#34;:&#34;Point&#34;,&#34;coordinates&#34;:[-74.933333,-9.616667]}" id="NCID0E2CAG" xlink:type="simple">9°37'S, 74°56'W</named-content></named-content>, 210 m: VI.2013, A. Eichinger leg., Genitalia prep. No. 29.220 <abbrev xmlns:xlink="http://www.w3.org/1999/xlink" content-type="institution" xlink:title="Museum Witt, Munich, Germany" id="ABBRID0EADAG" xlink:type="simple">MWM</abbrev> (<abbrev xmlns:xlink="http://www.w3.org/1999/xlink" content-type="institution" xlink:title="Museum Witt, Munich, Germany" id="ABBRID0EFDAG" xlink:type="simple">MWM</abbrev>).</p></tp:treatment-sec><tp:treatment-sec sec-type="diagnosis" id="SECID0EKDAG"><title>Diagnosis.</title><p>
            <italic><tp:taxon-name><tp:taxon-name-part taxon-name-part-type="genus" reg="Reinmara">Reinmara</tp:taxon-name-part> <tp:taxon-name-part taxon-name-part-type="species" reg="enthona">enthona</tp:taxon-name-part></tp:taxon-name></italic>, the type species of the genus <italic><tp:taxon-name><tp:taxon-name-part taxon-name-part-type="genus" reg="Reinmara">Reinmara</tp:taxon-name-part></tp:taxon-name></italic>, is recognizable by the extensive suffusion of pinkish gray in the medial area. It is very similar to the following two species, but of the three species, <italic><tp:taxon-name><tp:taxon-name-part taxon-name-part-type="genus" reg="Reinmara">R.</tp:taxon-name-part> <tp:taxon-name-part taxon-name-part-type="species" reg="enthona">enthona</tp:taxon-name-part></tp:taxon-name></italic> has the most extensive rosy medial suffusion, and a narrow submarginal area with quite falcate forewings (like <italic><tp:taxon-name><tp:taxon-name-part taxon-name-part-type="genus" reg="Reinmara">R.</tp:taxon-name-part> <tp:taxon-name-part taxon-name-part-type="species" reg="atlantica">atlantica</tp:taxon-name-part></tp:taxon-name></italic> sp. n., but unlike <italic><tp:taxon-name><tp:taxon-name-part taxon-name-part-type="genus" reg="Reinmara">R.</tp:taxon-name-part> <tp:taxon-name-part taxon-name-part-type="species" reg="andensis">andensis</tp:taxon-name-part></tp:taxon-name></italic> sp. n.). The genitalia are intermediate in size between those of <italic><tp:taxon-name><tp:taxon-name-part taxon-name-part-type="genus" reg="Reinmara">R.</tp:taxon-name-part> <tp:taxon-name-part taxon-name-part-type="species" reg="andensis">andensis</tp:taxon-name-part></tp:taxon-name></italic> and <italic><tp:taxon-name><tp:taxon-name-part taxon-name-part-type="genus" reg="Reinmara">R.</tp:taxon-name-part> <tp:taxon-name-part taxon-name-part-type="species" reg="atlantica">atlantica</tp:taxon-name-part></tp:taxon-name></italic>. The large diaphragmal sacks of <italic><tp:taxon-name><tp:taxon-name-part taxon-name-part-type="genus" reg="Reinmara">R.</tp:taxon-name-part> <tp:taxon-name-part taxon-name-part-type="species" reg="enthona">enthona</tp:taxon-name-part></tp:taxon-name></italic> are similar to, but still smaller than those of <italic><tp:taxon-name><tp:taxon-name-part taxon-name-part-type="genus" reg="Reinmara">R.</tp:taxon-name-part> <tp:taxon-name-part taxon-name-part-type="species" reg="andensis">andensis</tp:taxon-name-part></tp:taxon-name></italic>, whereas the same sacks of <italic><tp:taxon-name><tp:taxon-name-part taxon-name-part-type="genus" reg="Reinmara">R.</tp:taxon-name-part> <tp:taxon-name-part taxon-name-part-type="species" reg="atlantica">atlantica</tp:taxon-name-part></tp:taxon-name></italic> are about 50% smaller.</p></tp:treatment-sec><tp:treatment-sec sec-type="description" id="SECID0E1GAG"><title>Description.</title><p>
            <bold>Male.</bold> <italic>Head</italic>: As for genus, but light brown in color. <italic>Thorax</italic>: Coloration as for head. <italic>Legs</italic>: Coloration as for thorax, vestiture thick, long. <italic>Forewing dorsum</italic>: <!--PageBreak-->Forewing length: 16–22 mm, avg.: 19 mm, wingspan: 36–43 mm, n=16. Triangular, outer margin concave below apex; tornus notched, apex usually somewhat falcate. Ground color light brown to rich chocolate brown, very sparsely scattered with tiny, dark-brown, petiolate scales. Ante- and medial areas lighter brown than darker brown submarginal area, though in some specimens medial area may be very dark brown with less suffusion of grayish pink, lighter pinkish-gray scales present throughout medial area, including near costa on outer edge of postmedial line. Antemedial line almost nonexistent. Discal spot dark ovoid mark, surrounded by pale-gray scales, darker central area variable in expanse. Fringe coloration lighter brown than wing margin. <italic>Forewing ventrum</italic>: Similar to dorsum but more homogenously brown overall with very obvious black splotch at costa where postmedial line meets it, covering of dark petiolate scales may be much more extensive than on dorsum. Antemedial line absent, postmedial line reduced to traces. <italic>Hindwing dorsum</italic>: Notch on anterior margin weak, patterning as for forewing dorsum, but antemedial line absent, discal mark and postmedial line weakly defined. <italic>Hindwing ventrum</italic>: Following same pattern as forewing ventrum but traces of postmedial line outwardly bent mesally. <italic>Abdomen</italic>: Coloration as for thorax. <italic>Genitalia</italic>: (Fig. <xref ref-type="fig" rid="F7">23</xref>) n=10. Typical of genus, uncus triangular but truncated distally. Gnathos with relatively short fingerlike tips of paired extensions. Valves broad, phallus somewhat conical, curved, distally quite broadened, but variable in width. <bold>Female.</bold> <italic>Head</italic>: As for male but slightly broader; antenna dentate with very small pectinations along entire length of flagellum. <italic>Thorax</italic>: As for male. <italic>Legs</italic>: As for male. <italic>Forewing dorsum</italic>: Forewing length: 23 mm, wingspan: 43 mm, n=1. As for male but much broader, margin convex except for just below apex; tornus strongly notched. Coloration and patterning usually as for male but medial area more <!--PageBreak-->uniformly pink, discal mark nearly absent. <italic>Forewing ventrum</italic>: Similar to dorsum but appearing browner overall due to absence of well-defined ante- and medial pink shading. Antemedial line absent, postmedial line reduced to traces, discal mark more prominent, darker than on forewing dorsum. <italic>Hindwing dorsum</italic>: Similar to forewing dorsum, but notch present on anterior margin, patterning as for forewing dorsum, but antemedial line absent. <italic>Hindwing ventrum</italic>: Following same pattern as forewing ventrum. <italic>Abdomen</italic>: Similar to that of male but more robust overall. <italic>Genitalia</italic>: (Fig. <xref ref-type="fig" rid="F10">31</xref>) n=1. Stout, robust; tergite of VIII forms elongated, posteriorly directed tongue-like overhang, VIII heavily sclerotized laterally forming curving plate below papillae anales. Apophyses anteriores roughly half-length of apophyses posteriores. Lamella ante- and postvaginalis converge as a wide, bowl-like structure covered in setae. Ductus bursae short, narrow. Balloon-like corpus bursae rather small in comparison to robust, heavily sclerotized remainder of genitalia. Papillae anales broad, apical pronounced, covered in long, fine setae.</p></tp:treatment-sec><tp:treatment-sec sec-type="distribution" id="SECID0EUIAG"><title>Distribution</title><p>
            <bold>(Fig. <xref ref-type="fig" rid="F12">36</xref>).</bold> This species is broadly distributed throughout the Amazon rainforest at lower elevations. There are records from Venezuela, Suriname, Guyana, French Guiana, Brazil, and Peru.</p></tp:treatment-sec><tp:treatment-sec sec-type="remarks" id="SECID0EBJAG"><title>Remarks.</title><p>Considering the expansive distribution of <italic><tp:taxon-name><tp:taxon-name-part taxon-name-part-type="genus" reg="Reinmara">R.</tp:taxon-name-part> <tp:taxon-name-part taxon-name-part-type="species" reg="enthona">enthona</tp:taxon-name-part></tp:taxon-name></italic>, this name potentially includes several cryptic species. This section of the genus <italic><tp:taxon-name><tp:taxon-name-part taxon-name-part-type="genus" reg="Reinmara">Reinmara</tp:taxon-name-part></tp:taxon-name></italic> warrants future investigation, especially on the lower and moderate elevations of the eastern Andes Mountains. We call attention to specimens from moderate elevations in Peru (<abbrev xmlns:xlink="http://www.w3.org/1999/xlink" content-type="institution" xlink:title="Museum Witt, Munich, Germany" id="ABBRID0EZJAG" xlink:type="simple">MWM</abbrev>) and those from about 1400 m in Ecuador (<abbrev xmlns:xlink="http://www.w3.org/1999/xlink" content-type="institution" xlink:title="McGuire Center for Lepidoptera &amp; Biodiversity, Gainesville, Florida, USA" id="ABBRID0E5JAG" xlink:type="simple">MGCL</abbrev>) which could be <italic><tp:taxon-name><tp:taxon-name-part taxon-name-part-type="genus" reg="Reinmara">R.</tp:taxon-name-part> <tp:taxon-name-part taxon-name-part-type="species" reg="enthona">enthona</tp:taxon-name-part></tp:taxon-name></italic>, <italic><tp:taxon-name><tp:taxon-name-part taxon-name-part-type="genus" reg="Reinmara">R.</tp:taxon-name-part> <tp:taxon-name-part taxon-name-part-type="species" reg="andensis">andensis</tp:taxon-name-part></tp:taxon-name></italic> sp. n., or additional taxa. See remarks of <italic><tp:taxon-name><tp:taxon-name-part taxon-name-part-type="genus" reg="Reinmara">R.</tp:taxon-name-part> <tp:taxon-name-part taxon-name-part-type="species" reg="andensis">andensis</tp:taxon-name-part></tp:taxon-name></italic> sp. n. for further discussion on this matter.</p></tp:treatment-sec><tp:treatment-sec><!--Section generated to contain objects referenced in tp:taxon-treatment.--><fig id="F1" position="float" orientation="portrait"><label>Figures 1–5.</label><caption><p>
            <italic><tp:taxon-name><tp:taxon-name-part taxon-name-part-type="genus" reg="Reinmara">Reinmara</tp:taxon-name-part> <tp:taxon-name-part taxon-name-part-type="species" reg="enthona">enthona</tp:taxon-name-part></tp:taxon-name></italic> adults, <bold>a</bold> dorsal <bold>b</bold> ventral. <bold>1</bold> Holotype ♂, French Guiana, St. Jean du Maroni (<named-content xmlns:xlink="http://www.w3.org/1999/xlink" content-type="dwc:institutional_code" xlink:type="simple">USNM</named-content>) <bold>2</bold> ♂, French Guiana, Kaw Rd., Camp Patawa (<abbrev xmlns:xlink="http://www.w3.org/1999/xlink" xlink:title="Coll. Daniel Herbin, Garidech, France" id="ABBRID0EIXAI" xlink:type="simple">CDH</abbrev>) <bold>3</bold> ♂, French Guiana, Patagai Rd., 58 m (<abbrev xmlns:xlink="http://www.w3.org/1999/xlink" xlink:title="Coll. Daniel Herbin, Garidech, France" id="ABBRID0EOXAI" xlink:type="simple">CDH</abbrev>) <bold>4</bold> ♂, Brazil, Rondônia, Porto Velho, 180 m (<named-content xmlns:xlink="http://www.w3.org/1999/xlink" content-type="dwc:institutional_code" xlink:type="simple">USNM</named-content>) <bold>5</bold> ♀, French Guiana, Kaw Rd., PK 37.5 + 2, 200 m (<abbrev xmlns:xlink="http://www.w3.org/1999/xlink" xlink:title="Coll. Daniel Herbin, Garidech, France" id="ABBRID0E2XAI" xlink:type="simple">CDH</abbrev>). Scale bar: 1 cm.</p></caption><graphic xmlns:xlink="http://www.w3.org/1999/xlink" xlink:href="zookeys-677-097-g001.jpg" position="float" orientation="portrait" xlink:type="simple" id="oo_137980.jpg"/></fig><fig id="F2" position="float" orientation="portrait"><label>Figure 6.</label><caption><p>
            <italic><tp:taxon-name><tp:taxon-name-part taxon-name-part-type="genus" reg="Reinmara">Reinmara</tp:taxon-name-part> <tp:taxon-name-part taxon-name-part-type="species" reg="enthona">enthona</tp:taxon-name-part></tp:taxon-name></italic> ♀, Suriname, Brokopondo, Brownsberg NP, 490 m (Photograph courtesy of A.J. Hielkema, used with permission).</p></caption><graphic xmlns:xlink="http://www.w3.org/1999/xlink" xlink:href="zookeys-677-097-g002.jpg" position="float" orientation="portrait" xlink:type="simple" id="oo_137981.jpg"/></fig><fig id="F7" position="float" orientation="portrait"><label>Figures 23, 24.</label><caption><p>
            <italic><tp:taxon-name><tp:taxon-name-part taxon-name-part-type="genus" reg="Reinmara">Reinmara</tp:taxon-name-part></tp:taxon-name></italic> male genitalia, <bold>a</bold> ventral <bold>b</bold> lateral <bold>c</bold> phallus lateral. <bold>23</bold> <italic><tp:taxon-name><tp:taxon-name-part taxon-name-part-type="genus" reg="Reinmara">R.</tp:taxon-name-part> <tp:taxon-name-part taxon-name-part-type="species" reg="enthona">enthona</tp:taxon-name-part></tp:taxon-name></italic>, Suriname, Moengo, Boven Cottica River, St Laurent diss.: 10-25-15:2 (<named-content xmlns:xlink="http://www.w3.org/1999/xlink" content-type="dwc:institutional_code" xlink:type="simple">CUIC</named-content>). <bold>24</bold> <italic><tp:taxon-name><tp:taxon-name-part taxon-name-part-type="genus" reg="Reinmara">R.</tp:taxon-name-part> <tp:taxon-name-part taxon-name-part-type="species" reg="atlantica">atlantica</tp:taxon-name-part></tp:taxon-name></italic> Holotype, Brazil, Espírito Santo, Linhares, 40 m, St Laurent diss.: 11-1-16:6 (<named-content xmlns:xlink="http://www.w3.org/1999/xlink" content-type="dwc:institutional_code" xlink:type="simple">DZUP</named-content>). Scale bar: 1 mm.</p></caption><graphic xmlns:xlink="http://www.w3.org/1999/xlink" xlink:href="zookeys-677-097-g007.jpg" position="float" orientation="portrait" xlink:type="simple" id="oo_137986.jpg"/></fig><fig id="F10" position="float" orientation="portrait"><label>Figures 31–33.</label><caption><p>
            <italic><tp:taxon-name><tp:taxon-name-part taxon-name-part-type="genus" reg="Reinmara">Reinmara</tp:taxon-name-part></tp:taxon-name></italic> female genitalia, <bold>a</bold> ventral <bold>b</bold> lateral <bold>c</bold> dorsal. <bold>31</bold> <italic><tp:taxon-name><tp:taxon-name-part taxon-name-part-type="genus" reg="Reinmara">R.</tp:taxon-name-part> <tp:taxon-name-part taxon-name-part-type="species" reg="enthona">enthona</tp:taxon-name-part></tp:taxon-name></italic>, French Guiana, Kaw Rd., PK 37.5 + 2, 200 m, D. Herbin genitalia prep. H. 1103 (<abbrev xmlns:xlink="http://www.w3.org/1999/xlink" xlink:title="Coll. Daniel Herbin, Garidech, France" id="ABBRID0EFLBI" xlink:type="simple">CDH</abbrev>) <bold>32</bold> <italic><tp:taxon-name><tp:taxon-name-part taxon-name-part-type="genus" reg="Reinmara">R.</tp:taxon-name-part> <tp:taxon-name-part taxon-name-part-type="species" reg="wolfei">wolfei</tp:taxon-name-part></tp:taxon-name></italic>, Brazil, Distrito Federal, Planaltina, 1000 m, C. Mielke genitalia prep. 6.879 (CPAC) <bold>33</bold> <italic><tp:taxon-name><tp:taxon-name-part taxon-name-part-type="genus" reg="Reinmara">R.</tp:taxon-name-part> <tp:taxon-name-part taxon-name-part-type="species" reg="minasa">minasa</tp:taxon-name-part></tp:taxon-name></italic>, Brazil, São Paulo, Santo Antônio do Pinhal, Eugênio Lefèvre, 1200 m, C. Mielke genitalia prep. 28.071 (<named-content xmlns:xlink="http://www.w3.org/1999/xlink" content-type="dwc:institutional_code" xlink:type="simple">MZSP</named-content>). Scale bar: 1 mm.</p></caption><graphic xmlns:xlink="http://www.w3.org/1999/xlink" xlink:href="zookeys-677-097-g010.jpg" position="float" orientation="portrait" xlink:type="simple" id="oo_137990.jpg"/></fig><fig id="F12" position="float" orientation="portrait"><label>Figure 36.</label><caption><p>Known distribution of <italic><tp:taxon-name><tp:taxon-name-part taxon-name-part-type="genus" reg="Reinmara">Reinmara</tp:taxon-name-part></tp:taxon-name></italic>.</p></caption><graphic xmlns:xlink="http://www.w3.org/1999/xlink" xlink:href="zookeys-677-097-g012.jpg" position="float" orientation="portrait" xlink:type="simple" id="oo_137992.jpg"/></fig></tp:treatment-sec><ref-list><ref id="B15"><mixed-citation xmlns:xlink="http://www.w3.org/1999/xlink" xlink:type="simple">
          <person-group><name name-style="western"><surname>Schaus</surname><given-names>W</given-names></name></person-group> (<year>1928</year>) <article-title>Familie <tp:taxon-name><tp:taxon-name-part taxon-name-part-type="family">Mimallonidae</tp:taxon-name-part></tp:taxon-name>.</article-title> In: <person-group><name name-style="western"><surname>Seitz</surname><given-names>A</given-names></name></person-group> (<role>Ed.</role>) <issue-title>Die Gross Schmetterlinge der Erde.</issue-title> <source>6. Die amerikanischen Spinner und Schwärmer. A. Kernen, Stuttgart</source>, <fpage>635</fpage>–<lpage>672</lpage>.</mixed-citation></ref><ref id="B5"><mixed-citation xmlns:xlink="http://www.w3.org/1999/xlink" xlink:type="simple">
          <person-group><name name-style="western"><surname>Gaede</surname><given-names>M</given-names></name></person-group> (<year>1931</year>) <article-title>Pars 50: <tp:taxon-name><tp:taxon-name-part taxon-name-part-type="family">Mimallonidae</tp:taxon-name-part></tp:taxon-name>.</article-title> In: <person-group><name name-style="western"><surname>Strand</surname><given-names>E</given-names></name></person-group> (<role>Ed.</role>) <issue-title>, Lepidopterorum Catalogus.</issue-title> <source>W. Junk, Berlin</source>, <fpage>2</fpage>–<lpage>19</lpage>.</mixed-citation></ref><ref id="B3"><mixed-citation xmlns:xlink="http://www.w3.org/1999/xlink" xlink:type="simple">
          <person-group><name name-style="western"><surname>Becker</surname><given-names>VO</given-names></name></person-group> (<year>1996</year>) <article-title><tp:taxon-name><tp:taxon-name-part taxon-name-part-type="family">Mimallonidae</tp:taxon-name-part></tp:taxon-name></article-title>. In: <source>Atlas of Neotropical <tp:taxon-name><tp:taxon-name-part taxon-name-part-type="order">Lepidoptera</tp:taxon-name-part></tp:taxon-name>, Checklist. Part 4B. <tp:taxon-name><tp:taxon-name-part taxon-name-part-type="superfamily">Drepanoidea</tp:taxon-name-part></tp:taxon-name>, <tp:taxon-name><tp:taxon-name-part taxon-name-part-type="superfamily">Bombycoidea</tp:taxon-name-part></tp:taxon-name>, <tp:taxon-name><tp:taxon-name-part taxon-name-part-type="superfamily">Sphingoidea</tp:taxon-name-part></tp:taxon-name></source>. <publisher-name>Association for Tropical Lepidoptera &amp; Scientific Publishers</publisher-name>, <publisher-loc>Gainesville, Florida</publisher-loc>, <fpage>17</fpage>–<lpage>19</lpage>.</mixed-citation></ref><ref id="B7"><mixed-citation xmlns:xlink="http://www.w3.org/1999/xlink" xlink:type="simple">
          <person-group><name name-style="western"><surname>Herbin</surname><given-names>D</given-names></name><name name-style="western"><surname>Mielke</surname><given-names>C</given-names></name></person-group> (<year>2014</year>) <article-title>Preliminary list of <tp:taxon-name><tp:taxon-name-part taxon-name-part-type="family">Mimallonidae</tp:taxon-name-part></tp:taxon-name> from Feira Nova do Maranhão, Maranhão, northern Brazil with description of some new species.</article-title> <source>Antenor</source> <volume>1</volume>(<issue>2</issue>): <fpage>130</fpage>–<lpage>152</lpage>.</mixed-citation></ref></ref-list></tp:taxon-treatment>
