# Supplementary material for: Revision of the genus Reinmara Schaus, 1928 (Lepidoptera, Mimallonoidea, Mimallonidae) with the descriptions of four new species from South America
Source: Zookeys. 2017 May 29;(677):97–129. doi: 10.3897/zookeys.677.12435 (PMC5534525; doi:10.3897/zookeys.677.12435)
Supplement: XML Treatment for Reinmara atlantica [file zookeys.677.12435-treatment3.xml]

<!DOCTYPE tp:taxon-treatment
  PUBLIC "-//TaxonX//DTD Taxonomic Treatment Publishing DTD v0 20100105//EN" "tax-treatment-NSO.dtd">
<tp:taxon-treatment xmlns:tp="http://www.plazi.org/taxpub"><tp:treatment-meta><kwd-group><label>Taxon classification</label><kwd><named-content xmlns:xlink="http://www.w3.org/1999/xlink" content-type="kingdom">Plantae</named-content></kwd><kwd><named-content xmlns:xlink="http://www.w3.org/1999/xlink" content-type="order">Lepidoptera</named-content></kwd><kwd><named-content xmlns:xlink="http://www.w3.org/1999/xlink" content-type="family">Mimallonidae</named-content></kwd></kwd-group><mixed-citation publication-type="journal"><person-group><name><surname>Laurent</surname><given-names>Ryan A. St</given-names></name><name><surname>Herbin</surname><given-names>Daniel</given-names></name><name><surname>Mielke</surname><given-names>Carlos G. C.</given-names></name></person-group><article-title>Revision of the genus <italic><tp:taxon-name><tp:taxon-name-part taxon-name-part-type="genus" reg="Reinmara">Reinmara</tp:taxon-name-part></tp:taxon-name></italic> Schaus, 1928 (<tp:taxon-name><tp:taxon-name-part taxon-name-part-type="order">Lepidoptera</tp:taxon-name-part></tp:taxon-name>, <tp:taxon-name><tp:taxon-name-part taxon-name-part-type="superfamily">Mimallonoidea</tp:taxon-name-part></tp:taxon-name>, <tp:taxon-name><tp:taxon-name-part taxon-name-part-type="family">Mimallonidae</tp:taxon-name-part></tp:taxon-name>) with the descriptions of four new species from South America</article-title><source>Zookeys</source><day>29</day><month>5</month><year>2017</year><volume>2017</volume><issue>677</issue><fpage>97</fpage><lpage>129</lpage><pub-id pub-id-type="doi">10.3897/zookeys.677.12435</pub-id></mixed-citation></tp:treatment-meta><tp:nomenclature><tp:taxon-name>
            <tp:taxon-name-part taxon-name-part-type="genus" reg="Reinmara">Reinmara</tp:taxon-name-part>
            <tp:taxon-name-part taxon-name-part-type="species" reg="atlantica">atlantica</tp:taxon-name-part>
            <object-id xmlns:xlink="http://www.w3.org/1999/xlink" content-type="zoobank" xlink:type="simple">http://zoobank.org/4408352E-9363-4329-AADD-EA7E0C62DD5C</object-id>
          </tp:taxon-name><tp:taxon-status xmlns:xlink="http://www.w3.org/1999/xlink" xlink:type="simple">sp. n.</tp:taxon-status><xref ref-type="fig" rid="F4">Figs 8</xref><xref ref-type="fig" rid="F7">, 24</xref><xref ref-type="fig" rid="F12">, 36</xref><!--PageBreak--><!--PageBreak--></tp:nomenclature><tp:treatment-sec sec-type="type material" id="SECID0E1MAG"><title>Type material.</title><p>
            <bold>Holotype</bold>, ♂. <bold>BRAZIL: Espírito Santo</bold>: BRASIL: ES, Linhares. 40 m, 05–09.iv.1992, V.O.Becker Col/ Col. BECKER 82019/ <named-content xmlns:xlink="http://www.w3.org/1999/xlink" content-type="dwc:institutional_code" xlink:type="simple">USNM</named-content>-Mimal: 2208/ St Laurent diss.: 11-1-16:6/ HOLOTYPE ♂ <italic><tp:taxon-name><tp:taxon-name-part taxon-name-part-type="genus" reg="Reinmara">Reinmara</tp:taxon-name-part> <tp:taxon-name-part taxon-name-part-type="species" reg="atlantica">atlantica</tp:taxon-name-part></tp:taxon-name></italic> St Laurent, Herbin, &amp; C. Mielke, 2017 [handwritten red label]/ (ex-<named-content xmlns:xlink="http://www.w3.org/1999/xlink" content-type="dwc:institutional_code" xlink:type="simple">USNM</named-content>, <named-content xmlns:xlink="http://www.w3.org/1999/xlink" content-type="dwc:institutional_code" xlink:type="simple">DZUP</named-content>). Type locality: Brazil, Espírito Santo, Linhares.</p></tp:treatment-sec><tp:treatment-sec sec-type="Paratypes" id="SECID0E5NAG"><title>Paratypes.</title><p>(3 ♂ total) <bold>BRAZIL: Espírito Santo</bold>: 2 ♂, same data and Becker number as the holotype, <named-content xmlns:xlink="http://www.w3.org/1999/xlink" content-type="dwc:institutional_code" xlink:type="simple">USNM</named-content>-Mimal: 2209–2210, St Laurent diss.: 11-1-16:7 (<named-content xmlns:xlink="http://www.w3.org/1999/xlink" content-type="dwc:institutional_code" xlink:type="simple">USNM</named-content>). 1 ♂, same data and Becker number as holotype (<abbrev xmlns:xlink="http://www.w3.org/1999/xlink" xlink:title="Becker Collection, Camacã, Bahia, Brazil" id="ABBRID0EQOAG" xlink:type="simple">VOB</abbrev>).</p></tp:treatment-sec><tp:treatment-sec sec-type="diagnosis" id="SECID0EUOAG"><title>Diagnosis.</title><p>
            <italic><tp:taxon-name><tp:taxon-name-part taxon-name-part-type="genus" reg="Reinmara">Reinmara</tp:taxon-name-part> <tp:taxon-name-part taxon-name-part-type="species" reg="atlantica">atlantica</tp:taxon-name-part></tp:taxon-name></italic> is very similar to <italic><tp:taxon-name><tp:taxon-name-part taxon-name-part-type="genus" reg="Reinmara">R.</tp:taxon-name-part> <tp:taxon-name-part taxon-name-part-type="species" reg="enthona">enthona</tp:taxon-name-part></tp:taxon-name></italic> but is darker brown, usually slightly smaller, and has narrower forewings. Also, the light gray medial suffusions are mostly restricted to area along the postmedial line, especially near the costa, and are not present throughout the medial region as in <italic><tp:taxon-name><tp:taxon-name-part taxon-name-part-type="genus" reg="Reinmara">R.</tp:taxon-name-part> <tp:taxon-name-part taxon-name-part-type="species" reg="enthona">enthona</tp:taxon-name-part></tp:taxon-name></italic>. The postmedial line is slightly angled toward the costa at Rs4 in <italic><tp:taxon-name><tp:taxon-name-part taxon-name-part-type="genus" reg="Reinmara">R.</tp:taxon-name-part> <tp:taxon-name-part taxon-name-part-type="species" reg="atlantica">atlantica</tp:taxon-name-part></tp:taxon-name></italic>, not interrupted there in <italic><tp:taxon-name><tp:taxon-name-part taxon-name-part-type="genus" reg="Reinmara">R.</tp:taxon-name-part> <tp:taxon-name-part taxon-name-part-type="species" reg="enthona">enthona</tp:taxon-name-part></tp:taxon-name></italic>. The genitalia can be recognized by the narrower valves and smaller gnathos extensions relative to the whole of the genitalia. Perhaps the most reliable character differentiating these two species is the reduced size of all four diaphragmal sacs, especially noticeable in the lower right sac which is very reduced in comparison to that of <italic><tp:taxon-name><tp:taxon-name-part taxon-name-part-type="genus" reg="Reinmara">R.</tp:taxon-name-part> <tp:taxon-name-part taxon-name-part-type="species" reg="enthona">enthona</tp:taxon-name-part></tp:taxon-name></italic>, and hardly extends inward toward the body cavity, whereas this huge sac in <italic><tp:taxon-name><tp:taxon-name-part taxon-name-part-type="genus" reg="Reinmara">R.</tp:taxon-name-part> <tp:taxon-name-part taxon-name-part-type="species" reg="enthona">enthona</tp:taxon-name-part></tp:taxon-name></italic> extends well into the body cavity past the vincular ring.</p></tp:treatment-sec><tp:treatment-sec sec-type="description" id="SECID0EHRAG"><title>Description.</title><p>
            <bold>Male.</bold> <italic>Head</italic>: As for genus, but light brown in color. <italic>Thorax</italic>: Coloration as for head. <italic>Legs</italic>: Coloration as for thorax, vestiture thick, long. <italic>Forewing dorsum</italic>: Forewing length: 19–20 mm, avg.: 19.7 mm, wingspan: 35–36 mm, n=3. Triangular, outer margin concave below apex; tornus notched, apex somewhat falcate. Ground color rich brown, very sparsely scattered with tiny, dark-brown, petiolate scales. Ante- and medial areas lighter brown than darker brown submarginal area, lighter gray scales present near costa on both sides of postmedial line, but more expansive on inner side with narrow strip of suffusion scales along postmedial line, fading before anterior wing margin, small patch of light-gray scales also present in antemedial area. Antemedial line almost nonexistent. Discal spot dark ovoid mark, surrounded by pale-gray scales. Fringe coloration lighter with nearly white trailing edge. <italic>Forewing ventrum</italic>: Similar to dorsum but more homogenously brown overall with very obvious black splotch at costa where postmedial line meets it. Antemedial line absent, postmedial reduced to traces. <italic>Hindwing dorsum</italic>: Notch on anterior margin weak, patterning as for forewing dorsum, but antemedial line absent, discal mark and postmedial line weakly defined. <italic>Hindwing ventrum</italic>: Following same pattern as forewing ventrum but traces of postmedial line outwardly bent mesally. <italic>Abdomen</italic>: Coloration as for thorax. <italic>Genitalia</italic>: (Fig. <xref ref-type="fig" rid="F7">24</xref>) n=2. Typical of genus, very similar to that of <italic><tp:taxon-name><tp:taxon-name-part taxon-name-part-type="genus" reg="Reinmara">R.</tp:taxon-name-part> <tp:taxon-name-part taxon-name-part-type="species" reg="enthona">enthona</tp:taxon-name-part></tp:taxon-name></italic> but gnathos size reduced relative to whole of genitalia, diaphragm sacks much smaller overall especially lower right sac, which barely extends into body cavity past vincular ring, valves slightly narrower. <bold>Female.</bold> Unknown.</p><!--PageBreak--><!--PageBreak--></tp:treatment-sec><tp:treatment-sec sec-type="distribution" id="SECID0EUSAG"><title>Distribution</title><p>
            <bold>(Fig. <xref ref-type="fig" rid="F12">36</xref>).</bold> <italic><tp:taxon-name><tp:taxon-name-part taxon-name-part-type="genus" reg="Reinmara">Reinmara</tp:taxon-name-part> <tp:taxon-name-part taxon-name-part-type="species" reg="atlantica">atlantica</tp:taxon-name-part></tp:taxon-name></italic> is known only from the type locality in Espírito Santo, Brazil near sea level in the Atlantic Forest.</p></tp:treatment-sec><tp:treatment-sec sec-type="etymology" id="SECID0EMTAG"><title>Etymology.</title><p>This new species is named for the type locality, which is situated very near to the Atlantic coast of Brazil.</p></tp:treatment-sec><tp:treatment-sec sec-type="remarks" id="SECID0ERTAG"><title>Remarks.</title><p>Despite an abundance of <tp:taxon-name><tp:taxon-name-part taxon-name-part-type="family">Mimallonidae</tp:taxon-name-part></tp:taxon-name> material from the Brazilian Atlantic Forest in collections visited during the course of this research (see list in Methods), the four specimens from Linhares were the only <italic><tp:taxon-name><tp:taxon-name-part taxon-name-part-type="genus" reg="Reinmara">R.</tp:taxon-name-part> <tp:taxon-name-part taxon-name-part-type="species" reg="atlantica">atlantica</tp:taxon-name-part></tp:taxon-name></italic> material located from this hyperdiverse biome. This species may be much more restricted within this biome than other species in the family that are also endemic to the Brazilian Atlantic Forest.</p></tp:treatment-sec><tp:treatment-sec><!--Section generated to contain objects referenced in tp:taxon-treatment.--><fig id="F4" position="float" orientation="portrait"><label>Figures 8–12.</label><caption><p>
            <italic><tp:taxon-name><tp:taxon-name-part taxon-name-part-type="genus" reg="Reinmara">Reinmara</tp:taxon-name-part></tp:taxon-name></italic> adults, <bold>a</bold> dorsal <bold>b</bold> ventral. <bold>8</bold> <italic><tp:taxon-name><tp:taxon-name-part taxon-name-part-type="genus" reg="Reinmara">R.</tp:taxon-name-part> <tp:taxon-name-part taxon-name-part-type="species" reg="atlantica">atlantica</tp:taxon-name-part></tp:taxon-name></italic> Holotype ♂, Brazil, Espírito Santo, Linhares, 40 m (<named-content xmlns:xlink="http://www.w3.org/1999/xlink" content-type="dwc:institutional_code" xlink:type="simple">DZUP</named-content>) <bold>9</bold> <italic><tp:taxon-name><tp:taxon-name-part taxon-name-part-type="genus" reg="Reinmara">R.</tp:taxon-name-part> <tp:taxon-name-part taxon-name-part-type="species" reg="andensis">andensis</tp:taxon-name-part></tp:taxon-name></italic> Holotype ♂, Bolivia, N. Yungas, 1000–1800 m (<named-content xmlns:xlink="http://www.w3.org/1999/xlink" content-type="dwc:institutional_code" xlink:type="simple">MNHN</named-content>) <bold>10</bold> <italic><tp:taxon-name><tp:taxon-name-part taxon-name-part-type="genus" reg="Reinmara">R.</tp:taxon-name-part> <tp:taxon-name-part taxon-name-part-type="species" reg="andensis">andensis</tp:taxon-name-part></tp:taxon-name></italic> Paratype ♂, Locality as for Fig. <xref ref-type="fig" rid="F4">9</xref> (<abbrev xmlns:xlink="http://www.w3.org/1999/xlink" xlink:title="Coll. Daniel Herbin, Garidech, France" id="ABBRID0EI3AI" xlink:type="simple">CDH</abbrev>) <bold>11</bold> <italic><tp:taxon-name><tp:taxon-name-part taxon-name-part-type="genus" reg="Reinmara">R.</tp:taxon-name-part> <tp:taxon-name-part taxon-name-part-type="species" reg="andensis">andensis</tp:taxon-name-part></tp:taxon-name></italic> Paratype ♂, Peru, Puno, Oroya, Río Inambari, 3100 ft (<named-content xmlns:xlink="http://www.w3.org/1999/xlink" content-type="dwc:institutional_code" xlink:type="simple">NHMUK</named-content>) <bold>12</bold> <italic><tp:taxon-name><tp:taxon-name-part taxon-name-part-type="genus" reg="Reinmara">R.</tp:taxon-name-part> <tp:taxon-name-part taxon-name-part-type="species" reg="occidentalis">occidentalis</tp:taxon-name-part></tp:taxon-name></italic> Holotype ♂, Ecuador, El Oro, 10 km NW Piñas, 750 m (<abbrev xmlns:xlink="http://www.w3.org/1999/xlink" content-type="institution" xlink:title="Museum Witt, Munich, Germany" id="ABBRID0EL4AI" xlink:type="simple">MWM</abbrev>). Scale bar: 1 cm.</p></caption><graphic xmlns:xlink="http://www.w3.org/1999/xlink" xlink:href="zookeys-677-097-g004.jpg" position="float" orientation="portrait" xlink:type="simple" id="oo_137983.jpg"/></fig><fig id="F7" position="float" orientation="portrait"><label>Figures 23, 24.</label><caption><p>
            <italic><tp:taxon-name><tp:taxon-name-part taxon-name-part-type="genus" reg="Reinmara">Reinmara</tp:taxon-name-part></tp:taxon-name></italic> male genitalia, <bold>a</bold> ventral <bold>b</bold> lateral <bold>c</bold> phallus lateral. <bold>23</bold> <italic><tp:taxon-name><tp:taxon-name-part taxon-name-part-type="genus" reg="Reinmara">R.</tp:taxon-name-part> <tp:taxon-name-part taxon-name-part-type="species" reg="enthona">enthona</tp:taxon-name-part></tp:taxon-name></italic>, Suriname, Moengo, Boven Cottica River, St Laurent diss.: 10-25-15:2 (<named-content xmlns:xlink="http://www.w3.org/1999/xlink" content-type="dwc:institutional_code" xlink:type="simple">CUIC</named-content>). <bold>24</bold> <italic><tp:taxon-name><tp:taxon-name-part taxon-name-part-type="genus" reg="Reinmara">R.</tp:taxon-name-part> <tp:taxon-name-part taxon-name-part-type="species" reg="atlantica">atlantica</tp:taxon-name-part></tp:taxon-name></italic> Holotype, Brazil, Espírito Santo, Linhares, 40 m, St Laurent diss.: 11-1-16:6 (<named-content xmlns:xlink="http://www.w3.org/1999/xlink" content-type="dwc:institutional_code" xlink:type="simple">DZUP</named-content>). Scale bar: 1 mm.</p></caption><graphic xmlns:xlink="http://www.w3.org/1999/xlink" xlink:href="zookeys-677-097-g007.jpg" position="float" orientation="portrait" xlink:type="simple" id="oo_137986.jpg"/></fig><fig id="F12" position="float" orientation="portrait"><label>Figure 36.</label><caption><p>Known distribution of <italic><tp:taxon-name><tp:taxon-name-part taxon-name-part-type="genus" reg="Reinmara">Reinmara</tp:taxon-name-part></tp:taxon-name></italic>.</p></caption><graphic xmlns:xlink="http://www.w3.org/1999/xlink" xlink:href="zookeys-677-097-g012.jpg" position="float" orientation="portrait" xlink:type="simple" id="oo_137992.jpg"/></fig></tp:treatment-sec></tp:taxon-treatment>
