# Supplementary material for: Revision of the genus Reinmara Schaus, 1928 (Lepidoptera, Mimallonoidea, Mimallonidae) with the descriptions of four new species from South America
Source: Zookeys. 2017 May 29;(677):97–129. doi: 10.3897/zookeys.677.12435 (PMC5534525; doi:10.3897/zookeys.677.12435)
Supplement: XML Treatment for Reinmara andensis [file zookeys.677.12435-treatment4.xml]

<!DOCTYPE tp:taxon-treatment
  PUBLIC "-//TaxonX//DTD Taxonomic Treatment Publishing DTD v0 20100105//EN" "tax-treatment-NSO.dtd">
<tp:taxon-treatment xmlns:tp="http://www.plazi.org/taxpub"><tp:treatment-meta><kwd-group><label>Taxon classification</label><kwd><named-content xmlns:xlink="http://www.w3.org/1999/xlink" content-type="kingdom">Plantae</named-content></kwd><kwd><named-content xmlns:xlink="http://www.w3.org/1999/xlink" content-type="order">Lepidoptera</named-content></kwd><kwd><named-content xmlns:xlink="http://www.w3.org/1999/xlink" content-type="family">Mimallonidae</named-content></kwd></kwd-group><mixed-citation publication-type="journal"><person-group><name><surname>Laurent</surname><given-names>Ryan A. St</given-names></name><name><surname>Herbin</surname><given-names>Daniel</given-names></name><name><surname>Mielke</surname><given-names>Carlos G. C.</given-names></name></person-group><article-title>Revision of the genus <italic><tp:taxon-name><tp:taxon-name-part taxon-name-part-type="genus" reg="Reinmara">Reinmara</tp:taxon-name-part></tp:taxon-name></italic> Schaus, 1928 (<tp:taxon-name><tp:taxon-name-part taxon-name-part-type="order">Lepidoptera</tp:taxon-name-part></tp:taxon-name>, <tp:taxon-name><tp:taxon-name-part taxon-name-part-type="superfamily">Mimallonoidea</tp:taxon-name-part></tp:taxon-name>, <tp:taxon-name><tp:taxon-name-part taxon-name-part-type="family">Mimallonidae</tp:taxon-name-part></tp:taxon-name>) with the descriptions of four new species from South America</article-title><source>Zookeys</source><day>29</day><month>5</month><year>2017</year><volume>2017</volume><issue>677</issue><fpage>97</fpage><lpage>129</lpage><pub-id pub-id-type="doi">10.3897/zookeys.677.12435</pub-id></mixed-citation></tp:treatment-meta><tp:nomenclature><tp:taxon-name>
            <tp:taxon-name-part taxon-name-part-type="genus" reg="Reinmara">Reinmara</tp:taxon-name-part>
            <tp:taxon-name-part taxon-name-part-type="species" reg="andensis">andensis</tp:taxon-name-part>
            <object-id xmlns:xlink="http://www.w3.org/1999/xlink" content-type="zoobank" xlink:type="simple">http://zoobank.org/0AFC5C82-6BB5-47FB-B86F-76B76B06259C</object-id>
          </tp:taxon-name><tp:taxon-status xmlns:xlink="http://www.w3.org/1999/xlink" xlink:type="simple">sp. n.</tp:taxon-status><xref ref-type="fig" rid="F4">Figs 9–11</xref><xref ref-type="fig" rid="F8">, 25</xref><xref ref-type="fig" rid="F12">, 36</xref></tp:nomenclature><tp:treatment-sec sec-type="type material" id="SECID0E2VAG"><title>Type material.</title><p>
            <bold>Holotype</bold>, ♂. <bold>BOLIVIA</bold>: BOLIVIE, N. Yungas, 1000–1800 m, Oct,nov,Dec,2008, Leg. local collector for R. Marx, Coll. D. Herbin/ genitalia prep. D. Herbin ref H. 1134/ HOLOTYPE male <italic><tp:taxon-name><tp:taxon-name-part taxon-name-part-type="genus" reg="Reinmara">Reinmara</tp:taxon-name-part> <tp:taxon-name-part taxon-name-part-type="species" reg="andensis">andensis</tp:taxon-name-part></tp:taxon-name></italic> St Laurent, Herbin, &amp; C. Mielke, 2017 [handwritten red label]/ (<named-content xmlns:xlink="http://www.w3.org/1999/xlink" content-type="dwc:institutional_code" xlink:type="simple">MNHN</named-content>). Type locality: Bolivia, northern Yungas [no specific locality provided on data label].</p></tp:treatment-sec><tp:treatment-sec sec-type="Paratypes" id="SECID0EVWAG"><title>Paratypes.</title><p>(9 ♂ total) <bold>BOLIVIA</bold>: 1 ♂, same data as for holotype (<abbrev xmlns:xlink="http://www.w3.org/1999/xlink" xlink:title="Coll. Daniel Herbin, Garidech, France" id="ABBRID0E4WAG" xlink:type="simple">CDH</abbrev>). <bold>La Paz</bold>: 1 ♂, Nor [North] Yungas, Road Caranavi-Coroico, ca. 100 km NE La Paz, ca. <named-content xmlns:xlink="http://www.w3.org/1999/xlink" content-type="dwc:verbatimCoordinates" xlink:type="simple"><named-content content-type="geo-json" specific-use="{&#34;type&#34;:&#34;Point&#34;,&#34;coordinates&#34;:[-67.600000,-16.200000]}" id="NCID0EGXAG" xlink:type="simple">16.2°S, 67.6°W</named-content></named-content>, 1000–1800 m: V–VI.2009, R. Brechlin &amp; F. Meister leg. (<abbrev xmlns:xlink="http://www.w3.org/1999/xlink" content-type="institution" xlink:title="Museum Witt, Munich, Germany" id="ABBRID0ELXAG" xlink:type="simple">MWM</abbrev>). 1 ♂, Río Songo [<italic>recte</italic> Río Zongo], 750 m: ex-Coll. Fassl, <named-content xmlns:xlink="http://www.w3.org/1999/xlink" content-type="dwc:institutional_code" xlink:type="simple">NHRS</named-content>-TOBI 1951 (<named-content xmlns:xlink="http://www.w3.org/1999/xlink" content-type="dwc:institutional_code" xlink:type="simple">NHRS</named-content>). <bold>PERU: Puno</bold>: 1 ♂, Santo Domingo, Carabaya, 6000 ft: I.1902, wet season, Ockenden [leg.], Rothschild Bequest, BM 1939–1, NHMUK01354562 (<named-content xmlns:xlink="http://www.w3.org/1999/xlink" content-type="dwc:institutional_code" xlink:type="simple">NHMUK</named-content>). 1 ♂, Locality as for previous but: VI.1902, dry season, <named-content xmlns:xlink="http://www.w3.org/1999/xlink" content-type="dwc:institutional_code" xlink:type="simple">NHMUK</named-content> 010318284 (<named-content xmlns:xlink="http://www.w3.org/1999/xlink" content-type="dwc:institutional_code" xlink:type="simple">NHMUK</named-content>). 2 ♂, La Oroya [Oroya], Río Inambari, 3100 ft: III.1905, XI–XII.1905, wet season, G. Ockenden [leg.], Rothschild Bequest, BM 1939–1, NHMUK010354561, St Laurent diss.: 11-1-16:9 (<named-content xmlns:xlink="http://www.w3.org/1999/xlink" content-type="dwc:institutional_code" xlink:type="simple">NHMUK</named-content>). 2 ♂, Locality and collector as for previous but: 3000 ft, V.1905, Ex-Coll. Oberthür, Brit. Mus. 1927–3, NHMUK010354560 (<named-content xmlns:xlink="http://www.w3.org/1999/xlink" content-type="dwc:institutional_code" xlink:type="simple">NHMUK</named-content>).</p></tp:treatment-sec><tp:treatment-sec sec-type="Specimens of uncertain identity hereby excluded from the type series" id="SECID0EXYAG"><title>Specimens of uncertain identity hereby excluded from the type series</title><p>
            <bold>. ECUADOR: Napo</bold>: 1 ♂, 1 ♀, Wildsumaco Biol. Stat., E slope Andes Mtns, <named-content xmlns:xlink="http://www.w3.org/1999/xlink" content-type="dwc:verbatimCoordinates" xlink:type="simple"><named-content content-type="geo-json" specific-use="{&#34;type&#34;:&#34;Point&#34;,&#34;coordinates&#34;:[-77.598639,-0.671444]}" id="NCID0ECZAG" xlink:type="simple">0°40'17.2"S, 77°35'55.1"W</named-content></named-content>, ~1400 m: 1–14.VIII.2016, Kawahara + Barber Labs et al. leg., DNA voucher numbers LEP-40632, 42829 (<abbrev xmlns:xlink="http://www.w3.org/1999/xlink" content-type="institution" xlink:title="McGuire Center for Lepidoptera &amp; Biodiversity, Gainesville, Florida, USA" id="ABBRID0EHZAG" xlink:type="simple">MGCL</abbrev>, molecular collection, barcoded). <bold>PERU: San Martín</bold>: 1 ♂, Mina de Sal, 1400 m: V.2007, Rainer Marx leg., Genitalia prep. No. 29.219 <abbrev xmlns:xlink="http://www.w3.org/1999/xlink" content-type="institution" xlink:title="Museum Witt, Munich, Germany" id="ABBRID0EOZAG" xlink:type="simple">MWM</abbrev> (<abbrev xmlns:xlink="http://www.w3.org/1999/xlink" content-type="institution" xlink:title="Museum Witt, Munich, Germany" id="ABBRID0ETZAG" xlink:type="simple">MWM</abbrev>). <bold>Huánuco</bold>: 1 ♂, Leoncio Prado, La Divisoria, 1600 m: 20.VI.1982, Charles F. Zeiger [leg.] (<abbrev xmlns:xlink="http://www.w3.org/1999/xlink" content-type="institution" xlink:title="McGuire Center for Lepidoptera &amp; Biodiversity, Gainesville, Florida, USA" id="ABBRID0E1ZAG" xlink:type="simple">MGCL</abbrev>).</p></tp:treatment-sec><tp:treatment-sec sec-type="diagnosis" id="SECID0E6ZAG"><title>Diagnosis.</title><p>
            <italic><tp:taxon-name><tp:taxon-name-part taxon-name-part-type="genus" reg="Reinmara">Reinmara</tp:taxon-name-part> <tp:taxon-name-part taxon-name-part-type="species" reg="andensis">andensis</tp:taxon-name-part></tp:taxon-name></italic> is similar to <italic><tp:taxon-name><tp:taxon-name-part taxon-name-part-type="genus" reg="Reinmara">R.</tp:taxon-name-part> <tp:taxon-name-part taxon-name-part-type="species" reg="enthona">enthona</tp:taxon-name-part></tp:taxon-name></italic> but larger, with broader wings and broader submarginal areas, which are more uniformly light brown. Medially the light gray scaling is reduced in comparison with <italic><tp:taxon-name><tp:taxon-name-part taxon-name-part-type="genus" reg="Reinmara">R.</tp:taxon-name-part> <tp:taxon-name-part taxon-name-part-type="species" reg="enthona">enthona</tp:taxon-name-part></tp:taxon-name></italic>. The genitalia are very similar to those of <italic><tp:taxon-name><tp:taxon-name-part taxon-name-part-type="genus" reg="Reinmara">R.</tp:taxon-name-part> <tp:taxon-name-part taxon-name-part-type="species" reg="enthona">enthona</tp:taxon-name-part></tp:taxon-name></italic>, but are overall somewhat larger, the gnathos extensions are shorter and phallus more tubular with a more protruding ventral distal lip in comparison with <italic><tp:taxon-name><tp:taxon-name-part taxon-name-part-type="genus" reg="Reinmara">R.</tp:taxon-name-part> <tp:taxon-name-part taxon-name-part-type="species" reg="enthona">enthona</tp:taxon-name-part></tp:taxon-name></italic>. The lower right diaphragm sac is larger and more ovoid in shape in <italic><tp:taxon-name><tp:taxon-name-part taxon-name-part-type="genus" reg="Reinmara">R.</tp:taxon-name-part> <tp:taxon-name-part taxon-name-part-type="species" reg="andensis">andensis</tp:taxon-name-part></tp:taxon-name></italic>, in <italic><tp:taxon-name><tp:taxon-name-part taxon-name-part-type="genus" reg="Reinmara">R.</tp:taxon-name-part> <tp:taxon-name-part taxon-name-part-type="species" reg="enthona">enthona</tp:taxon-name-part></tp:taxon-name></italic> it is smaller and more spherical.</p></tp:treatment-sec><tp:treatment-sec sec-type="description" id="SECID0ES3AG"><title>Description.</title><p>
            <bold>Male.</bold> <italic>Head</italic>: As for genus, but light brown in color. <italic>Thorax</italic>: Coloration as for head. <italic>Legs</italic>: Coloration as for thorax, vestiture thick, long. <italic>Forewing dorsum</italic>: Forewing length: 18.5–20.0 mm, avg.: 19.2 mm, wingspan: 37–40 mm, n=5. Triangular, margin slightly concave below apex; tornus notched, apex hardly falcate. Ground color light orange-brown, very sparsely scattered with tiny, dark brown, petiolate scales. Ante- and medial areas appearing lighter brown than more uniformly orange-brown submarginal area due to suffusion of lighter gray scales medially, especially near costa and on inner side of postmedial line, in some specimens medial area may be very dark brown with less suffusion of grayish pink. Antemedial line almost nonexistent. Discal mark pale gray, ovoid, variously darkened at center. Fringe coloration lighter than wing margin with nearly white trailing edge. <italic>Forewing ventrum</italic>: Similar to dorsum but more homogenously brown overall due to reduction in paler gray shading. Antemedial line absent, postmedial line reduced to traces. <italic>Hindwing dorsum</italic>: Notch on anterior margin weak, patterning as for forewing dorsum, but antemedial line absent, discal mark and postmedial line weakly defined. <italic>Hindwing ventrum</italic>: Following same pattern as forewing ventrum but traces of postmedial line outwardly bent mesally. <italic>Abdomen</italic>: Coloration as for thorax. <italic>Genitalia</italic>: (Fig. <xref ref-type="fig" rid="F8">25</xref>) n=4. Typical of genus, very similar to that of <italic><tp:taxon-name><tp:taxon-name-part taxon-name-part-type="genus" reg="Reinmara">R.</tp:taxon-name-part> <tp:taxon-name-part taxon-name-part-type="species" reg="enthona">enthona</tp:taxon-name-part></tp:taxon-name></italic> but overall larger structures, with shorter but more robust gnathos extensions and a more tubular phallus with more prominent ventral distal lip. <bold>Female.</bold> Unknown [putative female from Wildsumaco, Napo, Ecuador does not differ from female <italic><tp:taxon-name><tp:taxon-name-part taxon-name-part-type="genus" reg="Reinmara">R.</tp:taxon-name-part> <tp:taxon-name-part taxon-name-part-type="species" reg="enthona">enthona</tp:taxon-name-part></tp:taxon-name></italic>].</p></tp:treatment-sec><tp:treatment-sec sec-type="distribution" id="SECID0EI5AG"><title>Distribution</title><p>
            <bold>(Fig. <xref ref-type="fig" rid="F12">36</xref>).</bold> <italic><tp:taxon-name><tp:taxon-name-part taxon-name-part-type="genus" reg="Reinmara">Reinmara</tp:taxon-name-part> <tp:taxon-name-part taxon-name-part-type="species" reg="andensis">andensis</tp:taxon-name-part></tp:taxon-name></italic> is an Andean species present in southeastern Peru in the Puno region, as well as northwestern Bolivia. Other records from north central Peru in San Martín and Huánuco as well as eastern Ecuador may represent this or additional cryptic Andean taxa.</p></tp:treatment-sec><tp:treatment-sec sec-type="etymology" id="SECID0EA6AG"><title>Etymology.</title><p>This new species is named for its Andean distribution.</p></tp:treatment-sec><tp:treatment-sec sec-type="remarks" id="SECID0EF6AG"><title>Remarks.</title><p>Additional material from <abbrev xmlns:xlink="http://www.w3.org/1999/xlink" content-type="institution" xlink:title="Museum Witt, Munich, Germany" id="ABBRID0EL6AG" xlink:type="simple">MWM</abbrev> and <abbrev xmlns:xlink="http://www.w3.org/1999/xlink" content-type="institution" xlink:title="McGuire Center for Lepidoptera &amp; Biodiversity, Gainesville, Florida, USA" id="ABBRID0EQ6AG" xlink:type="simple">MGCL</abbrev> from other localities in Peru besides those from the Puno region need verification due to the unreliability of the collector and/or unclear collecting data. We anticipate that this new species is more broadly distributed, but considering the close similarity to <italic><tp:taxon-name><tp:taxon-name-part taxon-name-part-type="genus" reg="Reinmara">R.</tp:taxon-name-part> <tp:taxon-name-part taxon-name-part-type="species" reg="enthona">enthona</tp:taxon-name-part></tp:taxon-name></italic> and unavailability of recently collected Peruvian material, we restrict the type series of this species to include only those from northwestern Bolivia and adjacent southeast Peru. Although <italic><tp:taxon-name><tp:taxon-name-part taxon-name-part-type="genus" reg="Reinmara">R.</tp:taxon-name-part> <tp:taxon-name-part taxon-name-part-type="species" reg="andensis">andensis</tp:taxon-name-part></tp:taxon-name></italic> is endemic to the eastern slopes of the Andes, it appears to be sympatric with <italic><tp:taxon-name><tp:taxon-name-part taxon-name-part-type="genus" reg="Reinmara">R.</tp:taxon-name-part> <tp:taxon-name-part taxon-name-part-type="species" reg="enthona">enthona</tp:taxon-name-part></tp:taxon-name></italic> at the lower elevations in the inhabited range of <italic><tp:taxon-name><tp:taxon-name-part taxon-name-part-type="genus" reg="Reinmara">R.</tp:taxon-name-part> <tp:taxon-name-part taxon-name-part-type="species" reg="andensis">andensis</tp:taxon-name-part></tp:taxon-name></italic>.</p><p>Due to the barcoding results (Fig. <xref ref-type="fig" rid="F3">7</xref>) and biogeography placing an Ecuadorian specimen (Lep-40632) closer to <italic><tp:taxon-name><tp:taxon-name-part taxon-name-part-type="genus" reg="Reinmara">R.</tp:taxon-name-part> <tp:taxon-name-part taxon-name-part-type="species" reg="andensis">andensis</tp:taxon-name-part></tp:taxon-name></italic>, we have included specimens from this location under additional examined material for <italic><tp:taxon-name><tp:taxon-name-part taxon-name-part-type="genus" reg="Reinmara">R.</tp:taxon-name-part> <tp:taxon-name-part taxon-name-part-type="species" reg="andensis">andensis</tp:taxon-name-part></tp:taxon-name></italic>, though they are excluded from the type series pending additional information. Furthermore, these barcoding results are not clear in that <italic><tp:taxon-name><tp:taxon-name-part taxon-name-part-type="genus" reg="Reinmara">R.</tp:taxon-name-part> <tp:taxon-name-part taxon-name-part-type="species" reg="wolfei">wolfei</tp:taxon-name-part></tp:taxon-name></italic> (Bc-Her4822) is nested within the clade including <italic><tp:taxon-name><tp:taxon-name-part taxon-name-part-type="genus" reg="Reinmara">R.</tp:taxon-name-part> <tp:taxon-name-part taxon-name-part-type="species" reg="andensis">andensis</tp:taxon-name-part></tp:taxon-name></italic> and the Ecuadorian <tp:taxon-name><tp:taxon-name-part taxon-name-part-type="genus" reg="Reinmara">R.</tp:taxon-name-part> <tp:taxon-name-part taxon-name-part-type="uncertainty-rank">cf</tp:taxon-name-part> <tp:taxon-name-part taxon-name-part-type="species" reg="andensis">andensis</tp:taxon-name-part></tp:taxon-name>, with low bootstrap support. Morphology certainly suggests that <italic><tp:taxon-name><tp:taxon-name-part taxon-name-part-type="genus" reg="Reinmara">R.</tp:taxon-name-part> <tp:taxon-name-part taxon-name-part-type="species" reg="enthona">enthona</tp:taxon-name-part></tp:taxon-name></italic> and <italic><tp:taxon-name><tp:taxon-name-part taxon-name-part-type="genus" reg="Reinmara">R.</tp:taxon-name-part> <tp:taxon-name-part taxon-name-part-type="species" reg="andensis">andensis</tp:taxon-name-part></tp:taxon-name></italic> are more similar than the rather <!--PageBreak-->unique, <italic><tp:taxon-name><tp:taxon-name-part taxon-name-part-type="genus" reg="Reinmara">R.</tp:taxon-name-part> <tp:taxon-name-part taxon-name-part-type="species" reg="wolfei">wolfei</tp:taxon-name-part></tp:taxon-name></italic>. Additional molecular and morphological data will be required to fully elucidate the relationships within <italic><tp:taxon-name><tp:taxon-name-part taxon-name-part-type="genus" reg="Reinmara">Reinmara</tp:taxon-name-part></tp:taxon-name></italic>. We do not consider single genes, particularly <abbrev xmlns:xlink="http://www.w3.org/1999/xlink" xlink:title="cytochrome c oxidase 1" id="ABBRID0EKEBG" xlink:type="simple">COI</abbrev>, to offer significant phylogenetic signal, especially considering recent work refuting species delimitation based on genetic evidence alone (<xref ref-type="bibr" rid="B17">Sukumaran and Knowles 2017</xref>), thus we include the tree in Fig. <xref ref-type="fig" rid="F3">7</xref> merely as additional evidence differentiating the Amazonian <italic><tp:taxon-name><tp:taxon-name-part taxon-name-part-type="genus" reg="Reinmara">R.</tp:taxon-name-part> <tp:taxon-name-part taxon-name-part-type="species" reg="enthona">enthona</tp:taxon-name-part></tp:taxon-name></italic> from the externally similar Andean <italic><tp:taxon-name><tp:taxon-name-part taxon-name-part-type="genus" reg="Reinmara">R.</tp:taxon-name-part> <tp:taxon-name-part taxon-name-part-type="species" reg="andensis">andensis</tp:taxon-name-part></tp:taxon-name></italic>.</p><p>In the <named-content xmlns:xlink="http://www.w3.org/1999/xlink" content-type="dwc:institutional_code" xlink:type="simple">NHMUK</named-content>, the Peruvian specimens were collected both during the “dry season” and “wet season” with those specimens from the dry season being smaller overall than those from the wet season. No significant genitalia differences were noted between these sets of specimens however. <italic><tp:taxon-name><tp:taxon-name-part taxon-name-part-type="genus" reg="Reinmara">Reinmara</tp:taxon-name-part> <tp:taxon-name-part taxon-name-part-type="species" reg="andensis">andensis</tp:taxon-name-part></tp:taxon-name></italic> is generally larger than <italic><tp:taxon-name><tp:taxon-name-part taxon-name-part-type="genus" reg="Reinmara">R.</tp:taxon-name-part> <tp:taxon-name-part taxon-name-part-type="species" reg="enthona">enthona</tp:taxon-name-part></tp:taxon-name></italic> but dry season <italic><tp:taxon-name><tp:taxon-name-part taxon-name-part-type="genus" reg="Reinmara">R.</tp:taxon-name-part> <tp:taxon-name-part taxon-name-part-type="species" reg="andensis">andensis</tp:taxon-name-part></tp:taxon-name></italic> are much closer in size to those of <italic><tp:taxon-name><tp:taxon-name-part taxon-name-part-type="genus" reg="Reinmara">R.</tp:taxon-name-part> <tp:taxon-name-part taxon-name-part-type="species" reg="enthona">enthona</tp:taxon-name-part></tp:taxon-name></italic>.</p></tp:treatment-sec><tp:treatment-sec><!--Section generated to contain objects referenced in tp:taxon-treatment.--><fig id="F4" position="float" orientation="portrait"><label>Figures 8–12.</label><caption><p>
            <italic><tp:taxon-name><tp:taxon-name-part taxon-name-part-type="genus" reg="Reinmara">Reinmara</tp:taxon-name-part></tp:taxon-name></italic> adults, <bold>a</bold> dorsal <bold>b</bold> ventral. <bold>8</bold> <italic><tp:taxon-name><tp:taxon-name-part taxon-name-part-type="genus" reg="Reinmara">R.</tp:taxon-name-part> <tp:taxon-name-part taxon-name-part-type="species" reg="atlantica">atlantica</tp:taxon-name-part></tp:taxon-name></italic> Holotype ♂, Brazil, Espírito Santo, Linhares, 40 m (<named-content xmlns:xlink="http://www.w3.org/1999/xlink" content-type="dwc:institutional_code" xlink:type="simple">DZUP</named-content>) <bold>9</bold> <italic><tp:taxon-name><tp:taxon-name-part taxon-name-part-type="genus" reg="Reinmara">R.</tp:taxon-name-part> <tp:taxon-name-part taxon-name-part-type="species" reg="andensis">andensis</tp:taxon-name-part></tp:taxon-name></italic> Holotype ♂, Bolivia, N. Yungas, 1000–1800 m (<named-content xmlns:xlink="http://www.w3.org/1999/xlink" content-type="dwc:institutional_code" xlink:type="simple">MNHN</named-content>) <bold>10</bold> <italic><tp:taxon-name><tp:taxon-name-part taxon-name-part-type="genus" reg="Reinmara">R.</tp:taxon-name-part> <tp:taxon-name-part taxon-name-part-type="species" reg="andensis">andensis</tp:taxon-name-part></tp:taxon-name></italic> Paratype ♂, Locality as for Fig. <xref ref-type="fig" rid="F4">9</xref> (<abbrev xmlns:xlink="http://www.w3.org/1999/xlink" xlink:title="Coll. Daniel Herbin, Garidech, France" id="ABBRID0EI3AI" xlink:type="simple">CDH</abbrev>) <bold>11</bold> <italic><tp:taxon-name><tp:taxon-name-part taxon-name-part-type="genus" reg="Reinmara">R.</tp:taxon-name-part> <tp:taxon-name-part taxon-name-part-type="species" reg="andensis">andensis</tp:taxon-name-part></tp:taxon-name></italic> Paratype ♂, Peru, Puno, Oroya, Río Inambari, 3100 ft (<named-content xmlns:xlink="http://www.w3.org/1999/xlink" content-type="dwc:institutional_code" xlink:type="simple">NHMUK</named-content>) <bold>12</bold> <italic><tp:taxon-name><tp:taxon-name-part taxon-name-part-type="genus" reg="Reinmara">R.</tp:taxon-name-part> <tp:taxon-name-part taxon-name-part-type="species" reg="occidentalis">occidentalis</tp:taxon-name-part></tp:taxon-name></italic> Holotype ♂, Ecuador, El Oro, 10 km NW Piñas, 750 m (<abbrev xmlns:xlink="http://www.w3.org/1999/xlink" content-type="institution" xlink:title="Museum Witt, Munich, Germany" id="ABBRID0EL4AI" xlink:type="simple">MWM</abbrev>). Scale bar: 1 cm.</p></caption><graphic xmlns:xlink="http://www.w3.org/1999/xlink" xlink:href="zookeys-677-097-g004.jpg" position="float" orientation="portrait" xlink:type="simple" id="oo_137983.jpg"/></fig><fig id="F8" position="float" orientation="portrait"><label>Figures 25–27.</label><caption><p>
            <italic><tp:taxon-name><tp:taxon-name-part taxon-name-part-type="genus" reg="Reinmara">Reinmara</tp:taxon-name-part></tp:taxon-name></italic> male genitalia, <bold>a</bold> ventral <bold>b</bold> lateral <bold>c</bold> phallus lateral. <bold>25</bold> <italic><tp:taxon-name><tp:taxon-name-part taxon-name-part-type="genus" reg="Reinmara">R.</tp:taxon-name-part> <tp:taxon-name-part taxon-name-part-type="species" reg="andensis">andensis</tp:taxon-name-part></tp:taxon-name></italic> Holotype, Bolivia, N. Yungas, 1000–1800 m, D. Herbin genitalia prep. H. 1134 (<named-content xmlns:xlink="http://www.w3.org/1999/xlink" content-type="dwc:institutional_code" xlink:type="simple">MNHN</named-content>) <bold>26</bold> <italic><tp:taxon-name><tp:taxon-name-part taxon-name-part-type="genus" reg="Reinmara">R.</tp:taxon-name-part> <tp:taxon-name-part taxon-name-part-type="species" reg="occidentalis">occidentalis</tp:taxon-name-part></tp:taxon-name></italic> Holotype, Ecuador, El Oro, 10 km NW of Piñas, 750 m, genitalia prep. 29.218 [phallus flipped horizontally, oriented somewhat dorsally] (<abbrev xmlns:xlink="http://www.w3.org/1999/xlink" content-type="institution" xlink:title="Museum Witt, Munich, Germany" id="ABBRID0E3GBI" xlink:type="simple">MWM</abbrev>) <bold>27</bold> <italic><tp:taxon-name><tp:taxon-name-part taxon-name-part-type="genus" reg="Reinmara">R.</tp:taxon-name-part> <tp:taxon-name-part taxon-name-part-type="species" reg="occidentalis">occidentalis</tp:taxon-name-part></tp:taxon-name></italic> Paratype, Ecuador, road Piñas to Saracay, 800 m, genitalia prep. 30.813 [phallus flipped horizontally] (<abbrev xmlns:xlink="http://www.w3.org/1999/xlink" content-type="institution" xlink:title="Museum Witt, Munich, Germany" id="ABBRID0EOHBI" xlink:type="simple">MWM</abbrev>). Scale bar: 1 mm.</p></caption><graphic xmlns:xlink="http://www.w3.org/1999/xlink" xlink:href="zookeys-677-097-g008.jpg" position="float" orientation="portrait" xlink:type="simple" id="oo_137987.jpg"/></fig><fig id="F12" position="float" orientation="portrait"><label>Figure 36.</label><caption><p>Known distribution of <italic><tp:taxon-name><tp:taxon-name-part taxon-name-part-type="genus" reg="Reinmara">Reinmara</tp:taxon-name-part></tp:taxon-name></italic>.</p></caption><graphic xmlns:xlink="http://www.w3.org/1999/xlink" xlink:href="zookeys-677-097-g012.jpg" position="float" orientation="portrait" xlink:type="simple" id="oo_137992.jpg"/></fig><fig id="F3" position="float" orientation="portrait"><label>Figure 7.</label><caption><p>Phylogenetic tree built with neighbor-joining method in MEGA6 showing relationships among <italic><tp:taxon-name><tp:taxon-name-part taxon-name-part-type="genus" reg="Reinmara">Reinmara</tp:taxon-name-part></tp:taxon-name></italic>, with <tp:taxon-name><tp:taxon-name-part taxon-name-part-type="genus" reg="Lacosoma">Lacosoma</tp:taxon-name-part></tp:taxon-name> Grote, 1864 as the outgroup. See remarks section for <tp:taxon-name><tp:taxon-name-part taxon-name-part-type="genus" reg="Reinmara">R.</tp:taxon-name-part> <tp:taxon-name-part taxon-name-part-type="species" reg="andensis">andensis</tp:taxon-name-part></tp:taxon-name> regarding noted issues with this analysis.</p></caption><graphic xmlns:xlink="http://www.w3.org/1999/xlink" xlink:href="zookeys-677-097-g003.jpg" position="float" orientation="portrait" xlink:type="simple" id="oo_137982.jpg"/></fig></tp:treatment-sec><ref-list><ref id="B17"><mixed-citation xmlns:xlink="http://www.w3.org/1999/xlink" xlink:type="simple">
          <person-group><name name-style="western"><surname>Sukumaran</surname><given-names>J</given-names></name><name name-style="western"><surname>Knowles</surname><given-names>LL</given-names></name></person-group> (<year>2017</year>) <article-title>Multispecies coalescent delimits structure, not species.</article-title> <source>Proceedings of the National Academy of Sciences</source> <volume>114</volume>(<issue>7</issue>): <fpage>1607</fpage>–<lpage>1612</lpage>. <ext-link xlink:type="simple" ext-link-type="doi" xlink:href="10.1073/pnas.1607921114">https://doi.org/10.1073/pnas.1607921114</ext-link></mixed-citation></ref></ref-list></tp:taxon-treatment>
