# Supplementary material for: Revision of the genus Reinmara Schaus, 1928 (Lepidoptera, Mimallonoidea, Mimallonidae) with the descriptions of four new species from South America
Source: Zookeys. 2017 May 29;(677):97–129. doi: 10.3897/zookeys.677.12435 (PMC5534525; doi:10.3897/zookeys.677.12435)
Supplement: XML Treatment for Reinmara occidentalis [file zookeys.677.12435-treatment5.xml]

<!DOCTYPE tp:taxon-treatment
  PUBLIC "-//TaxonX//DTD Taxonomic Treatment Publishing DTD v0 20100105//EN" "tax-treatment-NSO.dtd">
<tp:taxon-treatment xmlns:tp="http://www.plazi.org/taxpub"><tp:treatment-meta><kwd-group><label>Taxon classification</label><kwd><named-content xmlns:xlink="http://www.w3.org/1999/xlink" content-type="kingdom">Plantae</named-content></kwd><kwd><named-content xmlns:xlink="http://www.w3.org/1999/xlink" content-type="order">Lepidoptera</named-content></kwd><kwd><named-content xmlns:xlink="http://www.w3.org/1999/xlink" content-type="family">Mimallonidae</named-content></kwd></kwd-group><mixed-citation publication-type="journal"><person-group><name><surname>Laurent</surname><given-names>Ryan A. St</given-names></name><name><surname>Herbin</surname><given-names>Daniel</given-names></name><name><surname>Mielke</surname><given-names>Carlos G. C.</given-names></name></person-group><article-title>Revision of the genus <italic><tp:taxon-name><tp:taxon-name-part taxon-name-part-type="genus" reg="Reinmara">Reinmara</tp:taxon-name-part></tp:taxon-name></italic> Schaus, 1928 (<tp:taxon-name><tp:taxon-name-part taxon-name-part-type="order">Lepidoptera</tp:taxon-name-part></tp:taxon-name>, <tp:taxon-name><tp:taxon-name-part taxon-name-part-type="superfamily">Mimallonoidea</tp:taxon-name-part></tp:taxon-name>, <tp:taxon-name><tp:taxon-name-part taxon-name-part-type="family">Mimallonidae</tp:taxon-name-part></tp:taxon-name>) with the descriptions of four new species from South America</article-title><source>Zookeys</source><day>29</day><month>5</month><year>2017</year><volume>2017</volume><issue>677</issue><fpage>97</fpage><lpage>129</lpage><pub-id pub-id-type="doi">10.3897/zookeys.677.12435</pub-id></mixed-citation></tp:treatment-meta><tp:nomenclature><tp:taxon-name>
            <tp:taxon-name-part taxon-name-part-type="genus" reg="Reinmara">Reinmara</tp:taxon-name-part>
            <tp:taxon-name-part taxon-name-part-type="species" reg="occidentalis">occidentalis</tp:taxon-name-part>
            <object-id xmlns:xlink="http://www.w3.org/1999/xlink" content-type="zoobank" xlink:type="simple">http://zoobank.org/2A610073-44B4-48BD-BF4A-F0808DA6530B</object-id>
          </tp:taxon-name><tp:taxon-status xmlns:xlink="http://www.w3.org/1999/xlink" xlink:type="simple">sp. n.</tp:taxon-status><xref ref-type="fig" rid="F4">Figs 12</xref><xref ref-type="fig" rid="F8">, 26</xref><xref ref-type="fig" rid="F8">, 27</xref><xref ref-type="fig" rid="F12">, 36</xref><!--PageBreak--><tp:nomenclature-citation-list><tp:nomenclature-citation><tp:taxon-name>
                <tp:taxon-name-part taxon-name-part-type="genus" reg="Psychocampa">Psychocampa</tp:taxon-name-part> <tp:taxon-name-part taxon-name-part-type="species" reg="nocturna">nocturna</tp:taxon-name-part></tp:taxon-name><comment>‡ in Piñas 2007, fig. 215 ♂, <bold><italic>nomen nudum</italic></bold></comment></tp:nomenclature-citation></tp:nomenclature-citation-list></tp:nomenclature><tp:treatment-sec sec-type="type material" id="SECID0EIJBG"><title>Type material.</title><p>
            <bold>Holotype</bold>, ♂. <bold>ECUADOR: El Oro</bold>: ECUADOR, El Oro prov. 10km NW PIÑAS, <named-content xmlns:xlink="http://www.w3.org/1999/xlink" content-type="dwc:verbatimCoordinates" xlink:type="simple"><named-content content-type="geo-json" specific-use="{&#34;type&#34;:&#34;Point&#34;,&#34;coordinates&#34;:[-79.764444,-3.647500]}" id="NCID0EVJBG" xlink:type="simple">3°38'51"S, 79°45'52"W</named-content></named-content>, 12.04.2012; H=750 m, leg. R. Brechlin &amp; V. Sinyaev, Museum Witt/ Genitalpräparat <tp:taxon-name><tp:taxon-name-part taxon-name-part-type="suborder">Heterocera</tp:taxon-name-part></tp:taxon-name> Nr. 29.218 Musuem WITT München/ HOLOTYPE male <italic><tp:taxon-name><tp:taxon-name-part taxon-name-part-type="genus" reg="Reinmara">Reinmara</tp:taxon-name-part> <tp:taxon-name-part taxon-name-part-type="species" reg="occidentalis">occidentalis</tp:taxon-name-part></tp:taxon-name></italic> St Laurent, Herbin, &amp; C. Mielke, 2017 [handwritten red label]/ (<abbrev xmlns:xlink="http://www.w3.org/1999/xlink" content-type="institution" xlink:title="Museum Witt, Munich, Germany" id="ABBRID0EKKBG" xlink:type="simple">MWM</abbrev>). Type locality: Ecuador, El Oro, 10 km NW of Piñas.</p></tp:treatment-sec><tp:treatment-sec sec-type="Paratype" id="SECID0EPKBG"><title>Paratype.</title><p>
            <bold>ECUADOR: El Oro</bold>: 1 ♂, Road Piñas-Saracay, <named-content xmlns:xlink="http://www.w3.org/1999/xlink" content-type="dwc:verbatimCoordinates" xlink:type="simple"><named-content content-type="geo-json" specific-use="{&#34;type&#34;:&#34;Point&#34;,&#34;coordinates&#34;:[-79.757222,-3.664444]}" id="NCID0E1KBG" xlink:type="simple">3°39'52"S, 79°45'26"W</named-content></named-content>, 800 m: 6.XII.2012, Sinyaev &amp; Romanov, expedition Ron Brechlin leg., genitalia prep. 30.813 (<abbrev xmlns:xlink="http://www.w3.org/1999/xlink" content-type="institution" xlink:title="Museum Witt, Munich, Germany" id="ABBRID0E6KBG" xlink:type="simple">MWM</abbrev>).</p></tp:treatment-sec><tp:treatment-sec sec-type="diagnosis" id="SECID0EELBG"><title>Diagnosis.</title><p>
            <italic><tp:taxon-name><tp:taxon-name-part taxon-name-part-type="genus" reg="Reinmara">Reinmara</tp:taxon-name-part> <tp:taxon-name-part taxon-name-part-type="species" reg="occidentalis">occidentalis</tp:taxon-name-part></tp:taxon-name></italic> is one of most obscurely colored species in the genus. This new species is recognizable by the lack of a well-defined notch on the forewing tornus, which is instead smooth, and by the dark brown submarginal coloration with an almost complete absence of gray/pink shading in the medial region. On the ventral surface of the wings, the postmedial line is more continuous and less intermittently notched than in <italic><tp:taxon-name><tp:taxon-name-part taxon-name-part-type="genus" reg="Reinmara">R.</tp:taxon-name-part> <tp:taxon-name-part taxon-name-part-type="species" reg="enthona">enthona</tp:taxon-name-part></tp:taxon-name></italic>, <italic><tp:taxon-name><tp:taxon-name-part taxon-name-part-type="genus" reg="Reinmara">R.</tp:taxon-name-part> <tp:taxon-name-part taxon-name-part-type="species" reg="atlantica">atlantica</tp:taxon-name-part></tp:taxon-name></italic>, or <italic><tp:taxon-name><tp:taxon-name-part taxon-name-part-type="genus" reg="Reinmara">R.</tp:taxon-name-part> <tp:taxon-name-part taxon-name-part-type="species" reg="andensis">andensis</tp:taxon-name-part></tp:taxon-name></italic>. The male genitalia are also unique in this species because the gnathos extensions are quite long and deeply divergent, and the phallus is somewhat twisted, noticeably bent, and broadened distally unlike any other in the genus. This species is so far the only <italic><tp:taxon-name><tp:taxon-name-part taxon-name-part-type="genus" reg="Reinmara">Reinmara</tp:taxon-name-part></tp:taxon-name></italic> known from the western slopes of the Andes.</p></tp:treatment-sec><tp:treatment-sec sec-type="description" id="SECID0E4MBG"><title>Description.</title><p>
            <bold>Male.</bold> <italic>Head</italic>: As for genus, but dark brown in color. <italic>Thorax</italic>: Coloration as for head but slightly lighter brown. <italic>Legs</italic>: Coloration as for thorax, vestiture thick, long. <italic>Forewing dorsum</italic>: Forewing length: 22.5–23.5 mm, avg.: 23 mm, wingspan: 40–42 mm, n=2. Triangular, outer margin weakly concave below apex; tornus smooth, unnotched, apex somewhat falcate. Ground color brown, sparsely scattered with dark brown, tiny petiolate scales. Ante- and medial areas lighter brown than darker, chocolate brown submarginal area, lighter gray scales present near costa on <!--PageBreak-->both sides of postmedial line. Antemedial line light brown but darker than surrounding area, wavy. Discal mark ovoid, surrounded by pale gray scales. Fringe coloration lighter brown than submarginal area. <italic>Forewing ventrum</italic>: Similar to dorsum but more homogenously brown overall, pale gray shading more evident near apex and submarginally. Antemedial line absent, postmedial line as on dorsum but fainter. <italic>Hindwing dorsum</italic>: Anterior margin without notch, but edge flatter than mesal wing margin. Patterning as for forewing dorsum, but antemedial line absent, discal mark and postmedial line weakly defined. <italic>Hindwing ventrum</italic>: Following same pattern as forewing ventrum but postmedial line outwardly bent mesally. <italic>Abdomen</italic>: Coloration as for thorax. <italic>Genitalia</italic>: (Fig. <xref ref-type="fig" rid="F8">26</xref>, <xref ref-type="fig" rid="F8">27</xref>) n=2. Typical of genus, differing in the more robust gnathos mesal extensions with particularly elongated fingerlike tips, phallus twisted, bent mesally, and distally broadened. <bold>Female.</bold> Unknown.</p></tp:treatment-sec><tp:treatment-sec sec-type="distribution" id="SECID0EDOBG"><title>Distribution</title><p>
            <bold>(Fig. <xref ref-type="fig" rid="F12">36</xref>).</bold> <italic><tp:taxon-name><tp:taxon-name-part taxon-name-part-type="genus" reg="Reinmara">Reinmara</tp:taxon-name-part> <tp:taxon-name-part taxon-name-part-type="species" reg="occidentalis">occidentalis</tp:taxon-name-part></tp:taxon-name></italic> is known from only two locations separated by a little over 2 km in the El Oro province of western Ecuador, on the western slopes of the Andes mountains from 750–800 m in elevation.</p></tp:treatment-sec><tp:treatment-sec sec-type="etymology" id="SECID0E2OBG"><title>Etymology.</title><p>This new species is named for the western (<italic><tp:taxon-name><tp:taxon-name-part taxon-name-part-type="species" reg="occidentalis">occidentalis</tp:taxon-name-part></tp:taxon-name></italic> Latin) Andean distribution.</p></tp:treatment-sec><tp:treatment-sec sec-type="remarks" id="SECID0ELPBG"><title>Remarks.</title><p>We are only aware of two specimens of this new species. Although data is still lacking in regards to the extent of the distribution of <italic><tp:taxon-name><tp:taxon-name-part taxon-name-part-type="genus" reg="Reinmara">R.</tp:taxon-name-part> <tp:taxon-name-part taxon-name-part-type="species" reg="occidentalis">occidentalis</tp:taxon-name-part></tp:taxon-name></italic>, the distribution as well as the external morphology of this species are quite distinct from all others in the genus.</p><p>A specimen that may represent this new species was figured (fig. 215) in the plates of Piñas (2007) with the unavailable name <italic><tp:taxon-name><tp:taxon-name-part taxon-name-part-type="genus" reg="Psychocampa">Psychocampa</tp:taxon-name-part> <tp:taxon-name-part taxon-name-part-type="species" reg="nocturna">nocturna</tp:taxon-name-part></tp:taxon-name></italic>‡ Piñas assigned by the author. As per information available in Thöny and Piñas (2015, <xref ref-type="bibr" rid="B20">2017</xref>), all names proposed by Piñas in his works “Mariposas del Ecuador” are unavailable and must be regarded as <italic>nomina nuda</italic> since they do not satisfy ICZN requirements for taxonomically available name (e. g. no description is provided). Thus, we above treat this name as <italic>nomen nudum</italic>. While the specimen figured in Piñas (2007) closely resembles <italic><tp:taxon-name><tp:taxon-name-part taxon-name-part-type="genus" reg="Reinmara">R.</tp:taxon-name-part> <tp:taxon-name-part taxon-name-part-type="species" reg="occidentalis">occidentalis</tp:taxon-name-part></tp:taxon-name></italic> by the obscured coloration, there is a weak notch present at the tornus of the forewings, thus we cannot say for certain if it is indeed this species. Furthermore, locality information is not available, so we are not able to verify if the locality for this particular specimen satisfies our understanding of the west Andean distribution of <italic><tp:taxon-name><tp:taxon-name-part taxon-name-part-type="genus" reg="Reinmara">R.</tp:taxon-name-part> <tp:taxon-name-part taxon-name-part-type="species" reg="occidentalis">occidentalis</tp:taxon-name-part></tp:taxon-name></italic>. The listed wingspan of 44 mm is greater than that of either specimen that we have examined.</p></tp:treatment-sec><tp:treatment-sec><!--Section generated to contain objects referenced in tp:taxon-treatment.--><fig id="F4" position="float" orientation="portrait"><label>Figures 8–12.</label><caption><p>
            <italic><tp:taxon-name><tp:taxon-name-part taxon-name-part-type="genus" reg="Reinmara">Reinmara</tp:taxon-name-part></tp:taxon-name></italic> adults, <bold>a</bold> dorsal <bold>b</bold> ventral. <bold>8</bold> <italic><tp:taxon-name><tp:taxon-name-part taxon-name-part-type="genus" reg="Reinmara">R.</tp:taxon-name-part> <tp:taxon-name-part taxon-name-part-type="species" reg="atlantica">atlantica</tp:taxon-name-part></tp:taxon-name></italic> Holotype ♂, Brazil, Espírito Santo, Linhares, 40 m (<named-content xmlns:xlink="http://www.w3.org/1999/xlink" content-type="dwc:institutional_code" xlink:type="simple">DZUP</named-content>) <bold>9</bold> <italic><tp:taxon-name><tp:taxon-name-part taxon-name-part-type="genus" reg="Reinmara">R.</tp:taxon-name-part> <tp:taxon-name-part taxon-name-part-type="species" reg="andensis">andensis</tp:taxon-name-part></tp:taxon-name></italic> Holotype ♂, Bolivia, N. Yungas, 1000–1800 m (<named-content xmlns:xlink="http://www.w3.org/1999/xlink" content-type="dwc:institutional_code" xlink:type="simple">MNHN</named-content>) <bold>10</bold> <italic><tp:taxon-name><tp:taxon-name-part taxon-name-part-type="genus" reg="Reinmara">R.</tp:taxon-name-part> <tp:taxon-name-part taxon-name-part-type="species" reg="andensis">andensis</tp:taxon-name-part></tp:taxon-name></italic> Paratype ♂, Locality as for Fig. <xref ref-type="fig" rid="F4">9</xref> (<abbrev xmlns:xlink="http://www.w3.org/1999/xlink" xlink:title="Coll. Daniel Herbin, Garidech, France" id="ABBRID0EI3AI" xlink:type="simple">CDH</abbrev>) <bold>11</bold> <italic><tp:taxon-name><tp:taxon-name-part taxon-name-part-type="genus" reg="Reinmara">R.</tp:taxon-name-part> <tp:taxon-name-part taxon-name-part-type="species" reg="andensis">andensis</tp:taxon-name-part></tp:taxon-name></italic> Paratype ♂, Peru, Puno, Oroya, Río Inambari, 3100 ft (<named-content xmlns:xlink="http://www.w3.org/1999/xlink" content-type="dwc:institutional_code" xlink:type="simple">NHMUK</named-content>) <bold>12</bold> <italic><tp:taxon-name><tp:taxon-name-part taxon-name-part-type="genus" reg="Reinmara">R.</tp:taxon-name-part> <tp:taxon-name-part taxon-name-part-type="species" reg="occidentalis">occidentalis</tp:taxon-name-part></tp:taxon-name></italic> Holotype ♂, Ecuador, El Oro, 10 km NW Piñas, 750 m (<abbrev xmlns:xlink="http://www.w3.org/1999/xlink" content-type="institution" xlink:title="Museum Witt, Munich, Germany" id="ABBRID0EL4AI" xlink:type="simple">MWM</abbrev>). Scale bar: 1 cm.</p></caption><graphic xmlns:xlink="http://www.w3.org/1999/xlink" xlink:href="zookeys-677-097-g004.jpg" position="float" orientation="portrait" xlink:type="simple" id="oo_137983.jpg"/></fig><fig id="F8" position="float" orientation="portrait"><label>Figures 25–27.</label><caption><p>
            <italic><tp:taxon-name><tp:taxon-name-part taxon-name-part-type="genus" reg="Reinmara">Reinmara</tp:taxon-name-part></tp:taxon-name></italic> male genitalia, <bold>a</bold> ventral <bold>b</bold> lateral <bold>c</bold> phallus lateral. <bold>25</bold> <italic><tp:taxon-name><tp:taxon-name-part taxon-name-part-type="genus" reg="Reinmara">R.</tp:taxon-name-part> <tp:taxon-name-part taxon-name-part-type="species" reg="andensis">andensis</tp:taxon-name-part></tp:taxon-name></italic> Holotype, Bolivia, N. Yungas, 1000–1800 m, D. Herbin genitalia prep. H. 1134 (<named-content xmlns:xlink="http://www.w3.org/1999/xlink" content-type="dwc:institutional_code" xlink:type="simple">MNHN</named-content>) <bold>26</bold> <italic><tp:taxon-name><tp:taxon-name-part taxon-name-part-type="genus" reg="Reinmara">R.</tp:taxon-name-part> <tp:taxon-name-part taxon-name-part-type="species" reg="occidentalis">occidentalis</tp:taxon-name-part></tp:taxon-name></italic> Holotype, Ecuador, El Oro, 10 km NW of Piñas, 750 m, genitalia prep. 29.218 [phallus flipped horizontally, oriented somewhat dorsally] (<abbrev xmlns:xlink="http://www.w3.org/1999/xlink" content-type="institution" xlink:title="Museum Witt, Munich, Germany" id="ABBRID0E3GBI" xlink:type="simple">MWM</abbrev>) <bold>27</bold> <italic><tp:taxon-name><tp:taxon-name-part taxon-name-part-type="genus" reg="Reinmara">R.</tp:taxon-name-part> <tp:taxon-name-part taxon-name-part-type="species" reg="occidentalis">occidentalis</tp:taxon-name-part></tp:taxon-name></italic> Paratype, Ecuador, road Piñas to Saracay, 800 m, genitalia prep. 30.813 [phallus flipped horizontally] (<abbrev xmlns:xlink="http://www.w3.org/1999/xlink" content-type="institution" xlink:title="Museum Witt, Munich, Germany" id="ABBRID0EOHBI" xlink:type="simple">MWM</abbrev>). Scale bar: 1 mm.</p></caption><graphic xmlns:xlink="http://www.w3.org/1999/xlink" xlink:href="zookeys-677-097-g008.jpg" position="float" orientation="portrait" xlink:type="simple" id="oo_137987.jpg"/></fig><fig id="F12" position="float" orientation="portrait"><label>Figure 36.</label><caption><p>Known distribution of <italic><tp:taxon-name><tp:taxon-name-part taxon-name-part-type="genus" reg="Reinmara">Reinmara</tp:taxon-name-part></tp:taxon-name></italic>.</p></caption><graphic xmlns:xlink="http://www.w3.org/1999/xlink" xlink:href="zookeys-677-097-g012.jpg" position="float" orientation="portrait" xlink:type="simple" id="oo_137992.jpg"/></fig></tp:treatment-sec><ref-list><ref id="B20"><mixed-citation xmlns:xlink="http://www.w3.org/1999/xlink" xlink:type="simple">
          <person-group><name name-style="western"><surname>Thöny</surname><given-names>H</given-names></name><name name-style="western"><surname>Piñas</surname><given-names>Rubio F</given-names></name></person-group> (<year>2017</year>) <article-title>Bemerkungen, Korrekturen, Kommentare und Nachträge zu „Mariposas del Ecuador“ von Piñas Rubio, 2005, Vol. 22 &amp; 25, <tp:taxon-name><tp:taxon-name-part taxon-name-part-type="family">Noctuidae</tp:taxon-name-part></tp:taxon-name>, <tp:taxon-name><tp:taxon-name-part taxon-name-part-type="subfamily">Plusiinae</tp:taxon-name-part></tp:taxon-name> 3. Beitrag zur <tp:taxon-name><tp:taxon-name-part taxon-name-part-type="suborder">Heterocera</tp:taxon-name-part></tp:taxon-name> – Fauna von Ecuador (<tp:taxon-name><tp:taxon-name-part taxon-name-part-type="order">Lepidoptera</tp:taxon-name-part></tp:taxon-name>, <tp:taxon-name><tp:taxon-name-part taxon-name-part-type="superfamily">Noctuoidae</tp:taxon-name-part></tp:taxon-name>, <tp:taxon-name><tp:taxon-name-part taxon-name-part-type="family">Noctuidae</tp:taxon-name-part></tp:taxon-name>, <tp:taxon-name><tp:taxon-name-part taxon-name-part-type="subfamily">Plusiinae</tp:taxon-name-part></tp:taxon-name>).</article-title> <source>Entomofauna, Zeitschrift Für Entomologie</source> <volume>38</volume>(<issue>11</issue>): <fpage>213</fpage>–<lpage>232</lpage>.</mixed-citation></ref></ref-list></tp:taxon-treatment>
