# Supplementary material for: Revision of the genus Reinmara Schaus, 1928 (Lepidoptera, Mimallonoidea, Mimallonidae) with the descriptions of four new species from South America
Source: Zookeys. 2017 May 29;(677):97–129. doi: 10.3897/zookeys.677.12435 (PMC5534525; doi:10.3897/zookeys.677.12435)
Supplement: XML Treatment for Reinmara wolfei [file zookeys.677.12435-treatment6.xml]

<!DOCTYPE tp:taxon-treatment
  PUBLIC "-//TaxonX//DTD Taxonomic Treatment Publishing DTD v0 20100105//EN" "tax-treatment-NSO.dtd">
<tp:taxon-treatment xmlns:tp="http://www.plazi.org/taxpub"><tp:treatment-meta><kwd-group><label>Taxon classification</label><kwd><named-content xmlns:xlink="http://www.w3.org/1999/xlink" content-type="kingdom">Plantae</named-content></kwd><kwd><named-content xmlns:xlink="http://www.w3.org/1999/xlink" content-type="order">Lepidoptera</named-content></kwd><kwd><named-content xmlns:xlink="http://www.w3.org/1999/xlink" content-type="family">Mimallonidae</named-content></kwd></kwd-group><mixed-citation publication-type="journal"><person-group><name><surname>Laurent</surname><given-names>Ryan A. St</given-names></name><name><surname>Herbin</surname><given-names>Daniel</given-names></name><name><surname>Mielke</surname><given-names>Carlos G. C.</given-names></name></person-group><article-title>Revision of the genus <italic><tp:taxon-name><tp:taxon-name-part taxon-name-part-type="genus" reg="Reinmara">Reinmara</tp:taxon-name-part></tp:taxon-name></italic> Schaus, 1928 (<tp:taxon-name><tp:taxon-name-part taxon-name-part-type="order">Lepidoptera</tp:taxon-name-part></tp:taxon-name>, <tp:taxon-name><tp:taxon-name-part taxon-name-part-type="superfamily">Mimallonoidea</tp:taxon-name-part></tp:taxon-name>, <tp:taxon-name><tp:taxon-name-part taxon-name-part-type="family">Mimallonidae</tp:taxon-name-part></tp:taxon-name>) with the descriptions of four new species from South America</article-title><source>Zookeys</source><day>29</day><month>5</month><year>2017</year><volume>2017</volume><issue>677</issue><fpage>97</fpage><lpage>129</lpage><pub-id pub-id-type="doi">10.3897/zookeys.677.12435</pub-id></mixed-citation></tp:treatment-meta><tp:nomenclature><tp:taxon-name>
            <tp:taxon-name-part taxon-name-part-type="genus" reg="Reinmara">Reinmara</tp:taxon-name-part>
            <tp:taxon-name-part taxon-name-part-type="species" reg="wolfei">wolfei</tp:taxon-name-part>
          </tp:taxon-name><tp:taxon-authority>Herbin &amp; C. Mielke, 2014</tp:taxon-authority><xref ref-type="fig" rid="F5">Figs 13–16</xref><xref ref-type="fig" rid="F9">, 28</xref><xref ref-type="fig" rid="F10">, 32</xref><xref ref-type="fig" rid="F12">, 36</xref><tp:nomenclature-citation-list><tp:nomenclature-citation><tp:taxon-name>
                <tp:taxon-name-part taxon-name-part-type="genus" reg="Reinmara">Reinmara</tp:taxon-name-part> <tp:taxon-name-part taxon-name-part-type="species" reg="wolfei">wolfei</tp:taxon-name-part></tp:taxon-name><comment>Herbin and Mielke, 2014: 144, figs ♂ 40, 41, 43</comment></tp:nomenclature-citation></tp:nomenclature-citation-list></tp:nomenclature><tp:treatment-sec sec-type="type material" id="SECID0EITBG"><title>Type material.</title><p>
            <bold>Holotype</bold>, ♂. <bold>BRAZIL: Maranhão</bold>: holotype, <italic><tp:taxon-name><tp:taxon-name-part taxon-name-part-type="genus" reg="Reinmara">Reinmara</tp:taxon-name-part> <tp:taxon-name-part taxon-name-part-type="species" reg="wolfei">wolfei</tp:taxon-name-part></tp:taxon-name></italic> HERBIN &amp; MIELKE det./ Brésil, Maranhão, Feira Nova do Maranhão, Retiro, 480 m, 24/31-XII-2011, <named-content xmlns:xlink="http://www.w3.org/1999/xlink" content-type="dwc:verbatimCoordinates" xlink:type="simple"><named-content content-type="geo-json" specific-use="{&#34;type&#34;:&#34;Point&#34;,&#34;coordinates&#34;:[-46.444722,-7.008611]}" id="NCID0EAUBG" xlink:type="simple">07°00'31"S, 46°26'41"W</named-content></named-content>, C. MIELKE leg./ DZ 15.713/ Genitalia prep. D. Herbin ref. H 953/ (<named-content xmlns:xlink="http://www.w3.org/1999/xlink" content-type="dwc:institutional_code" xlink:type="simple">DZUP</named-content>, examined). Type locality: Brazil, MA, Feira Nova do Maranhão.</p></tp:treatment-sec><tp:treatment-sec sec-type="material" id="SECID0EKUBG"><title>Additional material examined.</title><p>(7 ♂, 4 ♀ total) <bold>BRAZIL: Maranhão</bold>: 1 ♂, Balsas, <named-content xmlns:xlink="http://www.w3.org/1999/xlink" content-type="dwc:verbatimCoordinates" xlink:type="simple"><named-content content-type="geo-json" specific-use="{&#34;type&#34;:&#34;Point&#34;,&#34;coordinates&#34;:[-46.716667,-8.633333]}" id="NCID0EVUBG" xlink:type="simple">8°38'S, 46°43'W</named-content></named-content>, 525 m: Coll. EMBRAPA-CPAC No. 20907 (CPAC). <bold>Goiás</bold>: 1 ♂, 2 ♀, Leop. Bulhoes [Leopoldo de Bulhões]: XI.1935, III.1936, ex. coll. R. Spitz, H.R.P[earson] genitalia prep. 4184 [lost], NHMUK010354557, 010354558 (2 ♀, <named-content xmlns:xlink="http://www.w3.org/1999/xlink" content-type="dwc:institutional_code" xlink:type="simple">NHMUK</named-content>); XII.1936, ex. coll. R. Spitz, HRP No. 1462 (1 ♂, <named-content xmlns:xlink="http://www.w3.org/1999/xlink" content-type="dwc:institutional_code" xlink:type="simple">MNRJ</named-content>). <bold>Distrito Federal</bold>: 1 ♂, Brasília: 25.II.1966, ex. coll. Gagarin (<named-content xmlns:xlink="http://www.w3.org/1999/xlink" content-type="dwc:institutional_code" xlink:type="simple">DZUP</named-content>). 2 ♂, 2 ♀, Planaltina, <named-content xmlns:xlink="http://www.w3.org/1999/xlink" content-type="dwc:verbatimCoordinates" xlink:type="simple"><named-content content-type="geo-json" specific-use="{&#34;type&#34;:&#34;Point&#34;,&#34;coordinates&#34;:[-47.700000,-15.583333]}" id="NCID0EQVBG" xlink:type="simple">15°35'S, 47°42'W</named-content></named-content>, 1000 m: 11.XI.1976, 31.III.1977, 9.III.1978, 4.IV.1978, V.O. Becker leg., Coll. EMBRAPA-CPAC No. 2425, 4940, 6812, 6879 (CPAC). <bold>Mato Grosso</bold>: 1 ♂, 60 km south of Poconé, Pantanal, 100 m: 22.V.1998, V.O. Becker leg., ex. Coll. Becker 116547, St Laurent diss.: 11-1-16:2 (<named-content xmlns:xlink="http://www.w3.org/1999/xlink" content-type="dwc:institutional_code" xlink:type="simple">USNM</named-content>). <bold>BOLIVIA: Santa Cruz</bold>: 1 ♂, Aguas Calientes [Roboré]: Travassos, Barros &amp; Albuquerque leg. (<abbrev xmlns:xlink="http://www.w3.org/1999/xlink" content-type="institution" xlink:title="Entomological Collection of the Oswaldo Cruz Institute, Rio de Janeiro, Rio de Janeiro, Brazil" id="ABBRID0E5VBG" xlink:type="simple">CEIOC</abbrev>).</p></tp:treatment-sec><tp:treatment-sec sec-type="diagnosis" id="SECID0EDWBG"><title>Diagnosis.</title><p>
            <italic><tp:taxon-name><tp:taxon-name-part taxon-name-part-type="genus" reg="Reinmara">Reinmara</tp:taxon-name-part> <tp:taxon-name-part taxon-name-part-type="species" reg="wolfei">wolfei</tp:taxon-name-part></tp:taxon-name></italic> is characterized by the small size, sandy, tan brown coloration, only very faint to absent paler shading medially, and a faint or absent discal mark on the hindwing ventrum. The phallus of <italic><tp:taxon-name><tp:taxon-name-part taxon-name-part-type="genus" reg="Reinmara">R.</tp:taxon-name-part> <tp:taxon-name-part taxon-name-part-type="species" reg="wolfei">wolfei</tp:taxon-name-part></tp:taxon-name></italic> is the shortest and broadest of the genus. The female genitalia are not overly distinct from those of <italic><tp:taxon-name><tp:taxon-name-part taxon-name-part-type="genus" reg="Reinmara">R.</tp:taxon-name-part> <tp:taxon-name-part taxon-name-part-type="species" reg="enthona">enthona</tp:taxon-name-part></tp:taxon-name></italic>.</p></tp:treatment-sec><tp:treatment-sec sec-type="description" id="SECID0EKXBG"><title>Description.</title><p>
            <bold>Male.</bold> <italic>Head</italic>: As for genus, coloration brown, antenna coloration brown. <italic>Thorax</italic>: Coloration lighter brown than that of head. <italic>Legs</italic>: Coloration as for thorax. <italic>Forewing dorsum</italic>: Forewing length: 15–17 mm, avg.: 16.3 mm, wingspan: 30–36 mm, n=4. Triangular, outer margin concave, tornus weakly notched. Ground color sandy brown. Ante- and medial areas concolorous, submarginal area above tornus slightly darker brown than remainder of wing in fresh specimens, pale suffusion present on inner side of postmedial line near costa. Antemedial line faint brown, wavy, postmedial line slightly curved, usually thick, black. Discal mark weakly represented by pale splotch with darkened region centrally. Fringe coloration as for remainder of wing or slightly darker. <italic>Forewing ventrum</italic>: Similar to dorsum but pale suffusions most absent except near apex. Antemedial line absent, postmedial line reduced to wavy traces, discal mark more prominent, darker than on forewing dorsum. <italic>Hindwing dorsum</italic>: Notch on anterior margin weak, patterning as for forewing dorsum, but antemedial line absent, discal mark and postmedial line weakly defined. <italic>Hindwing ventrum</italic>: Following same pattern as forewing ventrum. <italic>Abdomen</italic>: Coloration as for thorax. <italic>Genitalia</italic>: (Fig. <xref ref-type="fig" rid="F9">28</xref>) n= 4. Typical of genus, differing in the relatively triangular shape of the uncus, more elongated gnathos mesal extensions with particularly elongated fingerlike tips that are usually slightly bent, sacculus fold with large tooth-like extensions, phallus short, blunt, broad, covered in fine setae. <bold>Female.</bold> <italic>Head</italic>: As for male but slightly broader; antenna dentate with very small pectinations along entire length of flagellum. <italic>Thorax</italic>: As for male. <italic>Legs</italic>: As for male. <italic>Forewing dorsum</italic>: Forewing length: 15–19 mm, avg.: 17.3 mm, wingspan: 33–35 mm, n=4. As for male but much broader, margin convex except for just below apex; tornus strongly notched. Coloration and patterning as for male but discal mark almost entirely absent. <italic>Forewing ventrum</italic>: Similar to dorsum but more homogenously brown overall due to absence of well-defined ante- and medial areas. Antemedial line absent, postmedial line reduced to outwardly curved traces, discal mark more prominent, discal mark darker than on forewing dorsum. <italic>Hindwing dorsum</italic>: Similar to forewing dorsum, but notch present on anterior margin, patterning as for forewing dorsum, but antemedial line absent, discal mark and postmedial line usually weakly defined. <italic>Hindwing ventrum</italic>: Following same pattern as forewing ventrum. <italic>Abdomen</italic>: Similar to that of males but more robust overall. <italic>Genitalia</italic>: (Fig. <xref ref-type="fig" rid="F10">32</xref>) n=1. Stout, robust; tergite VIII forms elongated, posteriorly directed shortened tongue-like overhang, VIII heavily sclerotized laterally <!--PageBreak--><!--PageBreak-->forming curving plate below papillae anales. Apophyses anteriores roughly half-length of apophyses posteriores. Lamella ante- and postvaginalis converge as a wide, bowl-like structure covered in setae. Ductus bursae short, narrow. Corpus bursae rather small in comparison to robust, heavily sclerotized remainder of genitalia, balloon-like. Papillae anales broad, apical pronounced, covered in long, fine setae.</p></tp:treatment-sec><tp:treatment-sec sec-type="distribution" id="SECID0EDZBG"><title>Distribution</title><p>
            <bold>(Fig. <xref ref-type="fig" rid="F12">36</xref>).</bold> <italic><tp:taxon-name><tp:taxon-name-part taxon-name-part-type="genus" reg="Reinmara">Reinmara</tp:taxon-name-part> <tp:taxon-name-part taxon-name-part-type="species" reg="wolfei">wolfei</tp:taxon-name-part></tp:taxon-name></italic> is endemic to the Cerrado of central South America, with few records from Brazil in the states of Maranhão, Goiás, and Distrito Federal. We also report a specimen from the wet Pantanal in Brazil, Mato Grosso. A specimen from Cerrado habitat in Bolivia, Santa Cruz, is reported here as well.</p></tp:treatment-sec><tp:treatment-sec sec-type="remarks" id="SECID0E2ZBG"><title>Remarks.</title><p>We figure and describe the female of this species for the first time, as well as the first Bolivian record. Until now, this species was known only from the male holotype from Maranhão, Brazil. We note some minor external differences between the specimens from drier Cerrado and that of the wet Pantanal, such as the slightly smaller size and brighter coloration in the Pantanal specimen (Fig. <xref ref-type="fig" rid="F5">15</xref>), but genitalia of this specimen are not noticeably different from those of typical <italic><tp:taxon-name><tp:taxon-name-part taxon-name-part-type="genus" reg="Reinmara">R.</tp:taxon-name-part> <tp:taxon-name-part taxon-name-part-type="species" reg="wolfei">wolfei</tp:taxon-name-part></tp:taxon-name></italic>.</p></tp:treatment-sec><tp:treatment-sec><!--Section generated to contain objects referenced in tp:taxon-treatment.--><fig id="F5" position="float" orientation="portrait"><label>Figures 13–16.</label><caption><p>
            <italic><tp:taxon-name><tp:taxon-name-part taxon-name-part-type="genus" reg="Reinmara">Reinmara</tp:taxon-name-part> <tp:taxon-name-part taxon-name-part-type="species" reg="wolfei">wolfei</tp:taxon-name-part></tp:taxon-name></italic> adults, <bold>a</bold> dorsal <bold>b</bold> ventral. <bold>13</bold> Holotype ♂, Brazil, Maranhão, Feira Nova do Maranhão, 480 m [image originally published by Antenor, reused with permission] (<named-content xmlns:xlink="http://www.w3.org/1999/xlink" content-type="dwc:institutional_code" xlink:type="simple">DZUP</named-content>) <bold>14</bold> ♂, Brazil, Distrito Federal, Planaltina, 1000 m (CPAC) <bold>15</bold> ♂, Brazil, Mato Grasso, 60 km S. of Poconé, Pantanal, 100 m (<named-content xmlns:xlink="http://www.w3.org/1999/xlink" content-type="dwc:institutional_code" xlink:type="simple">USNM</named-content>) <bold>16</bold> ♀, Locality as for Fig. <xref ref-type="fig" rid="F5">14</xref> (CPAC). Scale bar: 1 cm.</p></caption><graphic xmlns:xlink="http://www.w3.org/1999/xlink" xlink:href="zookeys-677-097-g005.jpg" position="float" orientation="portrait" xlink:type="simple" id="oo_137984.jpg"/></fig><fig id="F9" position="float" orientation="portrait"><label>Figures 28–30.</label><caption><p>
            <italic><tp:taxon-name><tp:taxon-name-part taxon-name-part-type="genus" reg="Reinmara">Reinmara</tp:taxon-name-part></tp:taxon-name></italic> male genitalia, <bold>a</bold> ventral <bold>b</bold> lateral <bold>c</bold> phallus lateral. <bold>28</bold> <italic><tp:taxon-name><tp:taxon-name-part taxon-name-part-type="genus" reg="Reinmara">R.</tp:taxon-name-part> <tp:taxon-name-part taxon-name-part-type="species" reg="wolfei">wolfei</tp:taxon-name-part></tp:taxon-name></italic>, Brazil, Distrito Federal, Planaltina, 1000 m, C. Mielke genitalia prep. 6.812 (CPAC) <bold>29</bold> <italic><tp:taxon-name><tp:taxon-name-part taxon-name-part-type="genus" reg="Reinmara">R.</tp:taxon-name-part> <tp:taxon-name-part taxon-name-part-type="species" reg="minasa">minasa</tp:taxon-name-part></tp:taxon-name></italic>, Brazil, Espírito Santo, St Laurent diss.: 5-15-16:1 (<named-content xmlns:xlink="http://www.w3.org/1999/xlink" content-type="dwc:institutional_code" xlink:type="simple">CUIC</named-content>) <bold>30</bold> <italic><tp:taxon-name><tp:taxon-name-part taxon-name-part-type="genus" reg="Reinmara">R.</tp:taxon-name-part> <tp:taxon-name-part taxon-name-part-type="species" reg="ignea">ignea</tp:taxon-name-part></tp:taxon-name></italic> Paratype, Brazil, Santa Catarina, São Bento do Sul, Rio Vermelho, 968 m, St Laurent diss.: 5-6-16:1 (<abbrev xmlns:xlink="http://www.w3.org/1999/xlink" content-type="institution" xlink:title="The Institute of Systematics and Evolution of Animals of the Polish Academy of Sciences, Kraków, Poland" id="ABBRID0EZJBI" xlink:type="simple">ISEZ</abbrev>). Scale bar: 1 mm.</p></caption><graphic xmlns:xlink="http://www.w3.org/1999/xlink" xlink:href="zookeys-677-097-g009.jpg" position="float" orientation="portrait" xlink:type="simple" id="oo_137988.jpg"/></fig><fig id="F10" position="float" orientation="portrait"><label>Figures 31–33.</label><caption><p>
            <italic><tp:taxon-name><tp:taxon-name-part taxon-name-part-type="genus" reg="Reinmara">Reinmara</tp:taxon-name-part></tp:taxon-name></italic> female genitalia, <bold>a</bold> ventral <bold>b</bold> lateral <bold>c</bold> dorsal. <bold>31</bold> <italic><tp:taxon-name><tp:taxon-name-part taxon-name-part-type="genus" reg="Reinmara">R.</tp:taxon-name-part> <tp:taxon-name-part taxon-name-part-type="species" reg="enthona">enthona</tp:taxon-name-part></tp:taxon-name></italic>, French Guiana, Kaw Rd., PK 37.5 + 2, 200 m, D. Herbin genitalia prep. H. 1103 (<abbrev xmlns:xlink="http://www.w3.org/1999/xlink" xlink:title="Coll. Daniel Herbin, Garidech, France" id="ABBRID0EFLBI" xlink:type="simple">CDH</abbrev>) <bold>32</bold> <italic><tp:taxon-name><tp:taxon-name-part taxon-name-part-type="genus" reg="Reinmara">R.</tp:taxon-name-part> <tp:taxon-name-part taxon-name-part-type="species" reg="wolfei">wolfei</tp:taxon-name-part></tp:taxon-name></italic>, Brazil, Distrito Federal, Planaltina, 1000 m, C. Mielke genitalia prep. 6.879 (CPAC) <bold>33</bold> <italic><tp:taxon-name><tp:taxon-name-part taxon-name-part-type="genus" reg="Reinmara">R.</tp:taxon-name-part> <tp:taxon-name-part taxon-name-part-type="species" reg="minasa">minasa</tp:taxon-name-part></tp:taxon-name></italic>, Brazil, São Paulo, Santo Antônio do Pinhal, Eugênio Lefèvre, 1200 m, C. Mielke genitalia prep. 28.071 (<named-content xmlns:xlink="http://www.w3.org/1999/xlink" content-type="dwc:institutional_code" xlink:type="simple">MZSP</named-content>). Scale bar: 1 mm.</p></caption><graphic xmlns:xlink="http://www.w3.org/1999/xlink" xlink:href="zookeys-677-097-g010.jpg" position="float" orientation="portrait" xlink:type="simple" id="oo_137990.jpg"/></fig><fig id="F12" position="float" orientation="portrait"><label>Figure 36.</label><caption><p>Known distribution of <italic><tp:taxon-name><tp:taxon-name-part taxon-name-part-type="genus" reg="Reinmara">Reinmara</tp:taxon-name-part></tp:taxon-name></italic>.</p></caption><graphic xmlns:xlink="http://www.w3.org/1999/xlink" xlink:href="zookeys-677-097-g012.jpg" position="float" orientation="portrait" xlink:type="simple" id="oo_137992.jpg"/></fig></tp:treatment-sec></tp:taxon-treatment>
