# Supplementary material for: Revision of the genus Reinmara Schaus, 1928 (Lepidoptera, Mimallonoidea, Mimallonidae) with the descriptions of four new species from South America
Source: Zookeys. 2017 May 29;(677):97–129. doi: 10.3897/zookeys.677.12435 (PMC5534525; doi:10.3897/zookeys.677.12435)
Supplement: XML Treatment for Reinmara minasa [file zookeys.677.12435-treatment7.xml]

<!DOCTYPE tp:taxon-treatment
  PUBLIC "-//TaxonX//DTD Taxonomic Treatment Publishing DTD v0 20100105//EN" "tax-treatment-NSO.dtd">
<tp:taxon-treatment xmlns:tp="http://www.plazi.org/taxpub"><tp:treatment-meta><kwd-group><label>Taxon classification</label><kwd><named-content xmlns:xlink="http://www.w3.org/1999/xlink" content-type="kingdom">Plantae</named-content></kwd><kwd><named-content xmlns:xlink="http://www.w3.org/1999/xlink" content-type="order">Lepidoptera</named-content></kwd><kwd><named-content xmlns:xlink="http://www.w3.org/1999/xlink" content-type="family">Mimallonidae</named-content></kwd></kwd-group><mixed-citation publication-type="journal"><person-group><name><surname>Laurent</surname><given-names>Ryan A. St</given-names></name><name><surname>Herbin</surname><given-names>Daniel</given-names></name><name><surname>Mielke</surname><given-names>Carlos G. C.</given-names></name></person-group><article-title>Revision of the genus <italic><tp:taxon-name><tp:taxon-name-part taxon-name-part-type="genus" reg="Reinmara">Reinmara</tp:taxon-name-part></tp:taxon-name></italic> Schaus, 1928 (<tp:taxon-name><tp:taxon-name-part taxon-name-part-type="order">Lepidoptera</tp:taxon-name-part></tp:taxon-name>, <tp:taxon-name><tp:taxon-name-part taxon-name-part-type="superfamily">Mimallonoidea</tp:taxon-name-part></tp:taxon-name>, <tp:taxon-name><tp:taxon-name-part taxon-name-part-type="family">Mimallonidae</tp:taxon-name-part></tp:taxon-name>) with the descriptions of four new species from South America</article-title><source>Zookeys</source><day>29</day><month>5</month><year>2017</year><volume>2017</volume><issue>677</issue><fpage>97</fpage><lpage>129</lpage><pub-id pub-id-type="doi">10.3897/zookeys.677.12435</pub-id></mixed-citation></tp:treatment-meta><tp:nomenclature><tp:taxon-name>
            <tp:taxon-name-part taxon-name-part-type="genus" reg="Reinmara">Reinmara</tp:taxon-name-part>
            <tp:taxon-name-part taxon-name-part-type="species" reg="minasa">minasa</tp:taxon-name-part>
          </tp:taxon-name><tp:taxon-authority>Schaus, 1928</tp:taxon-authority><xref ref-type="fig" rid="F6">Figs 17–19</xref><xref ref-type="fig" rid="F9">, 29</xref><xref ref-type="fig" rid="F10">, 33</xref><xref ref-type="fig" rid="F12">, 36</xref><!--PageBreak--><tp:nomenclature-citation-list><tp:nomenclature-citation><tp:taxon-name>
                <tp:taxon-name-part taxon-name-part-type="genus" reg="Reinmara">Reinmara</tp:taxon-name-part> <tp:taxon-name-part taxon-name-part-type="species" reg="minasa">minasa</tp:taxon-name-part></tp:taxon-name><comment>Schaus, 1928: 655, fig. ♂ 88b</comment></tp:nomenclature-citation><tp:nomenclature-citation><tp:taxon-name>
                <tp:taxon-name-part taxon-name-part-type="genus" reg="Reinmara">Reinmara</tp:taxon-name-part> <tp:taxon-name-part taxon-name-part-type="species" reg="minasa">minasa</tp:taxon-name-part></tp:taxon-name><comment>; <xref ref-type="bibr" rid="B5">Gaede 1931</xref></comment></tp:nomenclature-citation><tp:nomenclature-citation><tp:taxon-name>
                <tp:taxon-name-part taxon-name-part-type="genus" reg="Reinmara">Reinmara</tp:taxon-name-part> <tp:taxon-name-part taxon-name-part-type="species" reg="minasa">minasa</tp:taxon-name-part></tp:taxon-name><comment>; <xref ref-type="bibr" rid="B3">Becker 1996</xref></comment></tp:nomenclature-citation><tp:nomenclature-citation><tp:taxon-name>
                <tp:taxon-name-part taxon-name-part-type="genus" reg="Reinmara">Reinmara</tp:taxon-name-part> <tp:taxon-name-part taxon-name-part-type="species" reg="minasa">minasa</tp:taxon-name-part></tp:taxon-name><comment>; Herbin and Mielke, 2014</comment></tp:nomenclature-citation></tp:nomenclature-citation-list></tp:nomenclature><tp:treatment-sec sec-type="type material" id="SECID0E54BG"><title>Type material.</title><p>
            <bold>Holotype</bold>, ♂. <bold>BRAZIL: Minas Gerais</bold>: Passa Quatro, Sul de Minas [SE of Minas Gerais], S.O. Brasilien, Jos. Zikán [leg.]/ [Holo]Typus/ No. [illegible] 6, 19-I-22/ <italic><tp:taxon-name><tp:taxon-name-part taxon-name-part-type="genus" reg="Reinmara">Reinmara</tp:taxon-name-part> <tp:taxon-name-part taxon-name-part-type="species" reg="minasa">minasa</tp:taxon-name-part></tp:taxon-name></italic> Schaus type/ (<named-content xmlns:xlink="http://www.w3.org/1999/xlink" content-type="dwc:institutional_code" xlink:type="simple">MNHU</named-content>, examined). Type locality: Brazil, Minas Gerais, Passa Quatro.</p></tp:treatment-sec><tp:treatment-sec sec-type="material" id="SECID0EY5BG"><title>Additional specimens examined.</title><p>(39 ♂, 2 ♀ total) <bold>BRAZIL: Espírito Santo</bold>: 1 ♂, No additional data, St Laurent diss.: 5-15-16:1 (<named-content xmlns:xlink="http://www.w3.org/1999/xlink" content-type="dwc:institutional_code" xlink:type="simple">CUIC</named-content>). <bold>Minas Gerais</bold>: 1 ♂, Itamonte, Vargem Grande, 1600 m: 17.II.2010, [O.] Mielke &amp; Casagrande leg. (<named-content xmlns:xlink="http://www.w3.org/1999/xlink" content-type="dwc:institutional_code" xlink:type="simple">DZUP</named-content>). 1 ♂, Alto Caparaó, Tronqueira, <named-content xmlns:xlink="http://www.w3.org/1999/xlink" content-type="dwc:verbatimCoordinates" xlink:type="simple"><named-content content-type="geo-json" specific-use="{&#34;type&#34;:&#34;Point&#34;,&#34;coordinates&#34;:[-41.835278,-20.410556]}" id="NCID0EP6BG" xlink:type="simple">20°24'38"S, 41°50'07"W</named-content></named-content>, 1994 m: 10.XI.2012, B. Vincent leg., BC-Her4979, genitalia prep. D. Herbin ref. H. 1132 (<abbrev xmlns:xlink="http://www.w3.org/1999/xlink" xlink:title="Coll. Daniel Herbin, Garidech, France" id="ABBRID0EU6BG" xlink:type="simple">CDH</abbrev>). <bold>Rio de Janeiro</bold>: 3 ♂, [Itatiaia], Pico de Itatiaia: 28.III–1.IV.1958, H.B.D. Kettlewell [leg.], B.M. 1958–273 (<named-content xmlns:xlink="http://www.w3.org/1999/xlink" content-type="dwc:institutional_code" xlink:type="simple">NHMUK</named-content>). 3 ♂, Itatiaia, L. 41, 1300 m: 3–8.II.1951, Trav[assos] &amp; Albuquerque [leg.] (<named-content xmlns:xlink="http://www.w3.org/1999/xlink" content-type="dwc:institutional_code" xlink:type="simple">NHMUK</named-content>, 2 ♂); 6–10.XII.1950, 270, <named-content xmlns:xlink="http://www.w3.org/1999/xlink" content-type="dwc:institutional_code" xlink:type="simple">USNM</named-content>-Mimal: 2422, St Laurent diss.: 11-1-16:1 (1 ♂, <named-content xmlns:xlink="http://www.w3.org/1999/xlink" content-type="dwc:institutional_code" xlink:type="simple">USNM</named-content>). 1 ♂, Itatiaia, 700 m: 3.IV.1927, J. Zikán leg., ex-Coll. Gagarin (<named-content xmlns:xlink="http://www.w3.org/1999/xlink" content-type="dwc:institutional_code" xlink:type="simple">DZUP</named-content>). 1 ♂, Itatiaia, 1200 m: II.1960, H. Ebert leg. (<named-content xmlns:xlink="http://www.w3.org/1999/xlink" content-type="dwc:institutional_code" xlink:type="simple">ZSM</named-content>). 2 ♂, Parque Nacional do Itatiaia, Lago Azul, 800 m: 19.III.1955, G. &amp; H. Pearson leg., HRP No. 784, <named-content xmlns:xlink="http://www.w3.org/1999/xlink" content-type="dwc:institutional_code" xlink:type="simple">USNM</named-content>-Mimal: 2381 (<named-content xmlns:xlink="http://www.w3.org/1999/xlink" content-type="dwc:institutional_code" xlink:type="simple">USNM</named-content>); 14–17.IV.1956, Pearson &amp; R. Barros [leg.], HRP No. 776, <named-content xmlns:xlink="http://www.w3.org/1999/xlink" content-type="dwc:institutional_code" xlink:type="simple">USNM</named-content>-Mimal: 2382 (<named-content xmlns:xlink="http://www.w3.org/1999/xlink" content-type="dwc:institutional_code" xlink:type="simple">USNM</named-content>). 1 ♂, [Itatiaia], Campo Bello [Campo Belo]: Zikán leg., <named-content xmlns:xlink="http://www.w3.org/1999/xlink" content-type="dwc:institutional_code" xlink:type="simple">USNM</named-content>-Mimal: 1788 (<named-content xmlns:xlink="http://www.w3.org/1999/xlink" content-type="dwc:institutional_code" xlink:type="simple">USNM</named-content>). <bold>São Paulo</bold>: 7 ♂, 1 ♀, Campos do Jordão [Santo An<!--PageBreak-->tônio do Pinhal], Eugênio Lefèvre, 1200 m: 13–20.XI.1952, L. Travassos Filho, D’Almeida, &amp; Pd. Pereira [leg.]; 15–20.XII.1952, L. Travassos Filho &amp; D’Almeida [leg.]; 14–17.I.1953, L. Travassos Filho &amp; S. Medeiros [leg.]; 13–15.II.1953, L. Travassos <!--PageBreak-->Filho &amp; L. Travassos [leg.]; 22.III.1963, L. Travassos Filho, J. Guimarães, E. Rabello, &amp; A. Barroso [leg.], MSZP Nos. 28065–28071, ♀ genitalia prep. <named-content xmlns:xlink="http://www.w3.org/1999/xlink" content-type="dwc:institutional_code" xlink:type="simple">MZSP</named-content> 28071 (6 ♂, 1 ♀, <named-content xmlns:xlink="http://www.w3.org/1999/xlink" content-type="dwc:institutional_code" xlink:type="simple">MZSP</named-content>); 16.XII.1952, D’Almeida &amp; L. Travassos F. leg., Ex-coll. D’Almeida (1 ♂, <named-content xmlns:xlink="http://www.w3.org/1999/xlink" content-type="dwc:institutional_code" xlink:type="simple">DZUP</named-content>). 1 ♂, Eugênio Lefèvre [train station, Santo Antônio do Pinhal], 1162 m: ex. Coll. Gagarin (<named-content xmlns:xlink="http://www.w3.org/1999/xlink" content-type="dwc:institutional_code" xlink:type="simple">DZUP</named-content>). 2 ♂, Campos do Jordão, Umuarama, 1800 m: 3–15.II.1937 [DZ 33.014], 8–15.III.1937, Gagarin leg., ex. Coll. Gagarin (<named-content xmlns:xlink="http://www.w3.org/1999/xlink" content-type="dwc:institutional_code" xlink:type="simple">DZUP</named-content>). 6 ♂, São José do Barreiro, Bocaina, <named-content xmlns:xlink="http://www.w3.org/1999/xlink" content-type="dwc:verbatimCoordinates" xlink:type="simple"><named-content content-type="geo-json" specific-use="{&#34;type&#34;:&#34;Point&#34;,&#34;coordinates&#34;:[-44.632500,-22.726944]}" id="NCID0EZCAI" xlink:type="simple">44°37'57"W, 22°43'37"S</named-content></named-content>, 1539 m: 2–6.I.2016, C. Mielke leg., <abbrev xmlns:xlink="http://www.w3.org/1999/xlink" xlink:title="Coll. Carlos G. C. Mielke, Curitiba, Paraná, Brazil" id="ABBRID0E5CAI" xlink:type="simple">CGCM</abbrev> 31.240, <abbrev xmlns:xlink="http://www.w3.org/1999/xlink" xlink:title="Coll. Carlos G. C. Mielke, Curitiba, Paraná, Brazil" id="ABBRID0ECDAI" xlink:type="simple">CGCM</abbrev> 31.263, <abbrev xmlns:xlink="http://www.w3.org/1999/xlink" xlink:title="Coll. Carlos G. C. Mielke, Curitiba, Paraná, Brazil" id="ABBRID0EGDAI" xlink:type="simple">CGCM</abbrev> 31.274, <abbrev xmlns:xlink="http://www.w3.org/1999/xlink" xlink:title="Coll. Carlos G. C. Mielke, Curitiba, Paraná, Brazil" id="ABBRID0EKDAI" xlink:type="simple">CGCM</abbrev> 31.285, <abbrev xmlns:xlink="http://www.w3.org/1999/xlink" xlink:title="Coll. Carlos G. C. Mielke, Curitiba, Paraná, Brazil" id="ABBRID0EODAI" xlink:type="simple">CGCM</abbrev> 31.310, <abbrev xmlns:xlink="http://www.w3.org/1999/xlink" xlink:title="Coll. Carlos G. C. Mielke, Curitiba, Paraná, Brazil" id="ABBRID0ESDAI" xlink:type="simple">CGCM</abbrev> 31.331 (<abbrev xmlns:xlink="http://www.w3.org/1999/xlink" xlink:title="Coll. Carlos G. C. Mielke, Curitiba, Paraná, Brazil" id="ABBRID0EWDAI" xlink:type="simple">CGCM</abbrev>). 1 ♂, São José do Barreiro, Bocaina, <named-content xmlns:xlink="http://www.w3.org/1999/xlink" content-type="dwc:verbatimCoordinates" xlink:type="simple"><named-content content-type="geo-json" specific-use="{&#34;type&#34;:&#34;Point&#34;,&#34;coordinates&#34;:[-44.663611,-22.743056]}" id="NCID0E4DAI" xlink:type="simple">44°39'49"W, 22°44'35"S</named-content></named-content>, 1692 m: 9–10.X.2015, C. Mielke leg., <abbrev xmlns:xlink="http://www.w3.org/1999/xlink" xlink:title="Coll. Carlos G. C. Mielke, Curitiba, Paraná, Brazil" id="ABBRID0ECEAI" xlink:type="simple">CGCM</abbrev> 30.813 (<abbrev xmlns:xlink="http://www.w3.org/1999/xlink" xlink:title="Coll. Carlos G. C. Mielke, Curitiba, Paraná, Brazil" id="ABBRID0EGEAI" xlink:type="simple">CGCM</abbrev>). 1 ♂, Termas de Lindóia [Águas de Lindóia]: 27.I.1950, N. &amp; R. D’Almeida leg., ex. Coll. D’Almeida (<named-content xmlns:xlink="http://www.w3.org/1999/xlink" content-type="dwc:institutional_code" xlink:type="simple">DZUP</named-content>). 1 ♂, Anhembi, Faz. Bar. Rico: 1.III.1960, LTF A. Barroso (<named-content xmlns:xlink="http://www.w3.org/1999/xlink" content-type="dwc:institutional_code" xlink:type="simple">MZSP</named-content>). 1 ♀, Termas de Lindoia [<italic>recte</italic> Aguas de Lindóia]: 10.II.1950, D’Almeida leg. (<named-content xmlns:xlink="http://www.w3.org/1999/xlink" content-type="dwc:institutional_code" xlink:type="simple">MNRJ</named-content>). <bold>Paraná</bold>: 3 ♂, [Piraquara], Banhados, railroad from Curitiba to Paranaguá, 800 m: 11.II.1972, E.G., I. &amp; E.A. Munroe [leg.], St Laurent diss.: 5-8-16:2 (<named-content xmlns:xlink="http://www.w3.org/1999/xlink" content-type="dwc:institutional_code" xlink:type="simple">CNC</named-content>). 2 ♂, Tibagi, Guartelá, 975 m: 18.I.2012, 3.III.2012, C. Mielke leg. (<abbrev xmlns:xlink="http://www.w3.org/1999/xlink" xlink:title="Coll. Daniel Herbin, Garidech, France" id="ABBRID0ECFAI" xlink:type="simple">CDH</abbrev>). <bold>Santa Catarina</bold>: 1 ♂, Serra do Panelão, Urubici, <named-content xmlns:xlink="http://www.w3.org/1999/xlink" content-type="dwc:verbatimCoordinates" xlink:type="simple"><named-content content-type="geo-json" specific-use="{&#34;type&#34;:&#34;Point&#34;,&#34;coordinates&#34;:[-49.585933,-27.899817]}" id="NCID0ELFAI" xlink:type="simple">27°53.989'S, 49°35.156'W</named-content></named-content>, 1250 m: 26–27.II.2007 (<abbrev xmlns:xlink="http://www.w3.org/1999/xlink" xlink:title="Coll. Daniel Herbin, Garidech, France" id="ABBRID0EQFAI" xlink:type="simple">CDH</abbrev>).</p></tp:treatment-sec><tp:treatment-sec sec-type="diagnosis" id="SECID0EUFAI"><title>Diagnosis.</title><p>This unique species of <italic><tp:taxon-name><tp:taxon-name-part taxon-name-part-type="genus" reg="Reinmara">Reinmara</tp:taxon-name-part></tp:taxon-name></italic> can be recognized by the black suffusion along the entire length of the forewing postmedial line in males, which reaches the apex, darkening it. In both males and females there is a well-defined, narrow, pale pink suffusion along the postmedial line (outside of the black suffusion of the males, which is absent in females), leaving the remainder of the medial area mostly clear of pale pink suffusions. The male genitalia is recognizable by the uniformly narrow phallus with a usually distinctly backward splayed distal ventral tip, the uncus is quite broad. Among the species for which the female is known, <italic><tp:taxon-name><tp:taxon-name-part taxon-name-part-type="genus" reg="Reinmara">R.</tp:taxon-name-part> <tp:taxon-name-part taxon-name-part-type="species" reg="minasa">minasa</tp:taxon-name-part></tp:taxon-name></italic> female genitalia is characterized by the largest dorsal projection of the tergite VIII as well as by the robustness of the lateral plates below the papillae anales.</p></tp:treatment-sec><tp:treatment-sec sec-type="description" id="SECID0EMGAI"><title>Description.</title><p>
            <bold>Male.</bold> <italic>Head</italic>: As for genus, coloration light brown. <italic>Thorax</italic>: Coloration as for head but with pale pink scales present on prothoracic collar and base of wings. <italic>Legs</italic>: Coloration as for thorax, but with additional, dark petiolate scales sparsely scattered amongst vestiture, tarsus yellower. <italic>Forewing dorsum</italic>: Forewing length: 16.5–21.0 mm, avg.: 18.1 mm, wingspan: 33.0–42.5 mm, n=9. Acutely triangular, narrow, outer margin concave; tornus deeply notched nearly until postmedial line, apex somewhat falcate. Ground color brown, very sparsely scattered with dark brown, tiny petiolate scales. Antemedial area with pale pink hue, medial area displaying narrow strip of ground color between pink hue of antemedial area and inner pink suffusion of postmedial line, submarginal area darker brown than medial area with pale gray lunule-like marking on margin and strong, black suffusion on outer edge of postmedial line, black suffusion becoming widest and more diffuse near tornus, extending along entire postmedial line to apex. Antemedial line hardly distinguishable but present as outwardly bent brown wave, postmedial line nearly straight. Discal mark variable from pale pink splotch with little to no black scales in center to almost entirely covered by black scales. Fringe coloration nearly white with darker scales at wing vein intersections. <italic>Forewing ventrum</italic>: As for genus but pale pink <!--PageBreak-->scales along postmedial line broadly scattered, postmedial line as on dorsum straight, but only fainter, black suffusion replaces lunule-like submarginal shape of dorsum. <italic>Hindwing dorsum</italic>: Notch on anterior margin weak, patterning as for forewing dorsum, but antemedial line absent, discal mark nearly always absent, pale suffusion submarginally similar to forewing lunule-like area. <italic>Hindwing ventrum</italic>: Following same pattern as forewing ventrum but postmedial line wavier, discal mark present, pale pink suffusion widely expanded throughout medial and submarginal areas. <italic>Abdomen</italic>: As for genus. <italic>Genitalia</italic>: (Fig. <xref ref-type="fig" rid="F9">29</xref>) n=4. Typical of genus, differing in the relative shortness and (usual) broadness of uncus, generally more robust gnathos mesal extensions with particularly elongated fingerlike tips, phallus narrow and smoothly curved, somewhat boomerang shaped, tip of phallus splayed open with ventral edge forming backwardly angled lip. Vesica bulbous with distally extended narrower portion. <bold>Female.</bold> <italic>Head</italic>: As for male, but antenna dentate with very small pectinations along entire length of flagellum. <italic>Thorax</italic>: As for male. <italic>Legs</italic>: As for male. <italic>Forewing dorsum</italic>: Forewing length: 21 mm, wingspan: 43 mm, n=1. As for male but much broader, margin nearly straight. Coloration and patterning as for male except outer black suffusion along postmedial line absent. <italic>Forewing ventrum</italic>: Similar to dorsum but lighter, homogenous brown without distinctly different areas of wing except for darker brown region submarginally. Antemedial line absent, postmedial line very faint, discal mark more prominent, darker than on forewing dorsum. <italic>Hindwing dorsum</italic>: Similar to forewing dorsum, notch present on anterior margin, patterning as for forewing dorsum, but antemedial line and discal mark absent. <italic>Hindwing ventrum</italic>: Following same pattern as forewing ventrum. <italic>Abdomen</italic>: Similar to that of males but more robust overall. <italic>Genitalia</italic>: (Fig. <xref ref-type="fig" rid="F10">33</xref>) n=1. Very stout, robust; tergite of VIII forms elongated, posteriorly directed tongue-like overhang, VIII heavily sclerotized laterally forming curving plate encircling the papillae anales, curved plate weakly curling backward near papillae anales. Apophyses anteriores roughly half-length of apophyses posteriores. Lamella ante- and postvaginalis converge as a wide, bowl-like structure covered in setae. Ductus bursae short, narrow. Corpus bursae rather small in comparison to robust, heavily sclerotized remainder of genitalia, baglike. Papillae anales broad, rounded, covered in long, fine setae.</p></tp:treatment-sec><tp:treatment-sec sec-type="distribution" id="SECID0EEIAI"><title>Distribution</title><p>
            <bold>(Fig. <xref ref-type="fig" rid="F12">36</xref>).</bold> <italic><tp:taxon-name><tp:taxon-name-part taxon-name-part-type="genus" reg="Reinmara">Reinmara</tp:taxon-name-part> <tp:taxon-name-part taxon-name-part-type="species" reg="minasa">minasa</tp:taxon-name-part></tp:taxon-name></italic> is endemic to southeastern to south Brazil, and is found in mountainous regions of the states of Espírito Santo, Minas Gerais, Rio de Janeiro, São Paulo, Paraná, and Santa Catarina, at elevations ranging from 700–2000 m.</p></tp:treatment-sec><tp:treatment-sec sec-type="remarks" id="SECID0E3IAI"><title>Remarks.</title><p>Until now, very little has been reported on this species. We figure and describe the female of <italic><tp:taxon-name><tp:taxon-name-part taxon-name-part-type="genus" reg="Reinmara">R.</tp:taxon-name-part> <tp:taxon-name-part taxon-name-part-type="species" reg="minasa">minasa</tp:taxon-name-part></tp:taxon-name></italic> for the first time.</p></tp:treatment-sec><tp:treatment-sec><!--Section generated to contain objects referenced in tp:taxon-treatment.--><fig id="F6" position="float" orientation="portrait"><label>Figures 17–22.</label><caption><p>
            <italic><tp:taxon-name><tp:taxon-name-part taxon-name-part-type="genus" reg="Reinmara">Reinmara</tp:taxon-name-part></tp:taxon-name></italic> adults, <bold>a</bold> dorsal <bold>b</bold> ventral. <bold>17</bold> <italic><tp:taxon-name><tp:taxon-name-part taxon-name-part-type="genus" reg="Reinmara">R.</tp:taxon-name-part> <tp:taxon-name-part taxon-name-part-type="species" reg="minasa">minasa</tp:taxon-name-part></tp:taxon-name></italic> Holotype ♂, Brazil, Minas Gerais, Passa Quatro (<named-content xmlns:xlink="http://www.w3.org/1999/xlink" content-type="dwc:institutional_code" xlink:type="simple">MNHU</named-content>) <bold>18</bold> <italic><tp:taxon-name><tp:taxon-name-part taxon-name-part-type="genus" reg="Reinmara">R.</tp:taxon-name-part> <tp:taxon-name-part taxon-name-part-type="species" reg="minasa">minasa</tp:taxon-name-part></tp:taxon-name></italic> ♂, Brazil, São Paulo, São José do Barreiro, Bocaina, 1539 m (<abbrev xmlns:xlink="http://www.w3.org/1999/xlink" xlink:title="Coll. Carlos G. C. Mielke, Curitiba, Paraná, Brazil" id="ABBRID0EZABI" xlink:type="simple">CGCM</abbrev>) <bold>19</bold> <italic><tp:taxon-name><tp:taxon-name-part taxon-name-part-type="genus" reg="Reinmara">R.</tp:taxon-name-part> <tp:taxon-name-part taxon-name-part-type="species" reg="minasa">minasa</tp:taxon-name-part></tp:taxon-name></italic> ♀, Brazil, São Paulo, Santo Antônio do Pinhal, Eugênio Lefèvre, 1200 m (<named-content xmlns:xlink="http://www.w3.org/1999/xlink" content-type="dwc:institutional_code" xlink:type="simple">MZSP</named-content>) <bold>20</bold> <italic><tp:taxon-name><tp:taxon-name-part taxon-name-part-type="genus" reg="Reinmara">R.</tp:taxon-name-part> <tp:taxon-name-part taxon-name-part-type="species" reg="ignea">ignea</tp:taxon-name-part></tp:taxon-name></italic> Paratype ♂, Brazil, Santa Catarina, Rio Vermelho, 968 m (<abbrev xmlns:xlink="http://www.w3.org/1999/xlink" content-type="institution" xlink:title="The Institute of Systematics and Evolution of Animals of the Polish Academy of Sciences, Kraków, Poland" id="ABBRID0E3BBI" xlink:type="simple">ISEZ</abbrev>) <bold>21</bold> <italic><tp:taxon-name><tp:taxon-name-part taxon-name-part-type="genus" reg="Reinmara">R.</tp:taxon-name-part> <tp:taxon-name-part taxon-name-part-type="species" reg="ignea">ignea</tp:taxon-name-part></tp:taxon-name></italic> Holotype ♀, Brazil, São Bento do Sul, Rio Natal, 550 m (<named-content xmlns:xlink="http://www.w3.org/1999/xlink" content-type="dwc:institutional_code" xlink:type="simple">DZUP</named-content>) <bold>22</bold> <italic><tp:taxon-name><tp:taxon-name-part taxon-name-part-type="genus" reg="Reinmara">R.</tp:taxon-name-part> <tp:taxon-name-part taxon-name-part-type="species" reg="ignea">ignea</tp:taxon-name-part></tp:taxon-name></italic> Paratype ♀, Brazil, Rio de Janeiro, Nova Friburgo, 1100 m (<named-content xmlns:xlink="http://www.w3.org/1999/xlink" content-type="dwc:institutional_code" xlink:type="simple">USNM</named-content>). Scale bar: 1 cm.</p></caption><graphic xmlns:xlink="http://www.w3.org/1999/xlink" xlink:href="zookeys-677-097-g006.jpg" position="float" orientation="portrait" xlink:type="simple" id="oo_137985.jpg"/></fig><fig id="F9" position="float" orientation="portrait"><label>Figures 28–30.</label><caption><p>
            <italic><tp:taxon-name><tp:taxon-name-part taxon-name-part-type="genus" reg="Reinmara">Reinmara</tp:taxon-name-part></tp:taxon-name></italic> male genitalia, <bold>a</bold> ventral <bold>b</bold> lateral <bold>c</bold> phallus lateral. <bold>28</bold> <italic><tp:taxon-name><tp:taxon-name-part taxon-name-part-type="genus" reg="Reinmara">R.</tp:taxon-name-part> <tp:taxon-name-part taxon-name-part-type="species" reg="wolfei">wolfei</tp:taxon-name-part></tp:taxon-name></italic>, Brazil, Distrito Federal, Planaltina, 1000 m, C. Mielke genitalia prep. 6.812 (CPAC) <bold>29</bold> <italic><tp:taxon-name><tp:taxon-name-part taxon-name-part-type="genus" reg="Reinmara">R.</tp:taxon-name-part> <tp:taxon-name-part taxon-name-part-type="species" reg="minasa">minasa</tp:taxon-name-part></tp:taxon-name></italic>, Brazil, Espírito Santo, St Laurent diss.: 5-15-16:1 (<named-content xmlns:xlink="http://www.w3.org/1999/xlink" content-type="dwc:institutional_code" xlink:type="simple">CUIC</named-content>) <bold>30</bold> <italic><tp:taxon-name><tp:taxon-name-part taxon-name-part-type="genus" reg="Reinmara">R.</tp:taxon-name-part> <tp:taxon-name-part taxon-name-part-type="species" reg="ignea">ignea</tp:taxon-name-part></tp:taxon-name></italic> Paratype, Brazil, Santa Catarina, São Bento do Sul, Rio Vermelho, 968 m, St Laurent diss.: 5-6-16:1 (<abbrev xmlns:xlink="http://www.w3.org/1999/xlink" content-type="institution" xlink:title="The Institute of Systematics and Evolution of Animals of the Polish Academy of Sciences, Kraków, Poland" id="ABBRID0EZJBI" xlink:type="simple">ISEZ</abbrev>). Scale bar: 1 mm.</p></caption><graphic xmlns:xlink="http://www.w3.org/1999/xlink" xlink:href="zookeys-677-097-g009.jpg" position="float" orientation="portrait" xlink:type="simple" id="oo_137988.jpg"/></fig><fig id="F10" position="float" orientation="portrait"><label>Figures 31–33.</label><caption><p>
            <italic><tp:taxon-name><tp:taxon-name-part taxon-name-part-type="genus" reg="Reinmara">Reinmara</tp:taxon-name-part></tp:taxon-name></italic> female genitalia, <bold>a</bold> ventral <bold>b</bold> lateral <bold>c</bold> dorsal. <bold>31</bold> <italic><tp:taxon-name><tp:taxon-name-part taxon-name-part-type="genus" reg="Reinmara">R.</tp:taxon-name-part> <tp:taxon-name-part taxon-name-part-type="species" reg="enthona">enthona</tp:taxon-name-part></tp:taxon-name></italic>, French Guiana, Kaw Rd., PK 37.5 + 2, 200 m, D. Herbin genitalia prep. H. 1103 (<abbrev xmlns:xlink="http://www.w3.org/1999/xlink" xlink:title="Coll. Daniel Herbin, Garidech, France" id="ABBRID0EFLBI" xlink:type="simple">CDH</abbrev>) <bold>32</bold> <italic><tp:taxon-name><tp:taxon-name-part taxon-name-part-type="genus" reg="Reinmara">R.</tp:taxon-name-part> <tp:taxon-name-part taxon-name-part-type="species" reg="wolfei">wolfei</tp:taxon-name-part></tp:taxon-name></italic>, Brazil, Distrito Federal, Planaltina, 1000 m, C. Mielke genitalia prep. 6.879 (CPAC) <bold>33</bold> <italic><tp:taxon-name><tp:taxon-name-part taxon-name-part-type="genus" reg="Reinmara">R.</tp:taxon-name-part> <tp:taxon-name-part taxon-name-part-type="species" reg="minasa">minasa</tp:taxon-name-part></tp:taxon-name></italic>, Brazil, São Paulo, Santo Antônio do Pinhal, Eugênio Lefèvre, 1200 m, C. Mielke genitalia prep. 28.071 (<named-content xmlns:xlink="http://www.w3.org/1999/xlink" content-type="dwc:institutional_code" xlink:type="simple">MZSP</named-content>). Scale bar: 1 mm.</p></caption><graphic xmlns:xlink="http://www.w3.org/1999/xlink" xlink:href="zookeys-677-097-g010.jpg" position="float" orientation="portrait" xlink:type="simple" id="oo_137990.jpg"/></fig><fig id="F12" position="float" orientation="portrait"><label>Figure 36.</label><caption><p>Known distribution of <italic><tp:taxon-name><tp:taxon-name-part taxon-name-part-type="genus" reg="Reinmara">Reinmara</tp:taxon-name-part></tp:taxon-name></italic>.</p></caption><graphic xmlns:xlink="http://www.w3.org/1999/xlink" xlink:href="zookeys-677-097-g012.jpg" position="float" orientation="portrait" xlink:type="simple" id="oo_137992.jpg"/></fig></tp:treatment-sec><ref-list><ref id="B5"><mixed-citation xmlns:xlink="http://www.w3.org/1999/xlink" xlink:type="simple">
          <person-group><name name-style="western"><surname>Gaede</surname><given-names>M</given-names></name></person-group> (<year>1931</year>) <article-title>Pars 50: <tp:taxon-name><tp:taxon-name-part taxon-name-part-type="family">Mimallonidae</tp:taxon-name-part></tp:taxon-name>.</article-title> In: <person-group><name name-style="western"><surname>Strand</surname><given-names>E</given-names></name></person-group> (<role>Ed.</role>) <issue-title>, Lepidopterorum Catalogus.</issue-title> <source>W. Junk, Berlin</source>, <fpage>2</fpage>–<lpage>19</lpage>.</mixed-citation></ref><ref id="B3"><mixed-citation xmlns:xlink="http://www.w3.org/1999/xlink" xlink:type="simple">
          <person-group><name name-style="western"><surname>Becker</surname><given-names>VO</given-names></name></person-group> (<year>1996</year>) <article-title><tp:taxon-name><tp:taxon-name-part taxon-name-part-type="family">Mimallonidae</tp:taxon-name-part></tp:taxon-name></article-title>. In: <source>Atlas of Neotropical <tp:taxon-name><tp:taxon-name-part taxon-name-part-type="order">Lepidoptera</tp:taxon-name-part></tp:taxon-name>, Checklist. Part 4B. <tp:taxon-name><tp:taxon-name-part taxon-name-part-type="superfamily">Drepanoidea</tp:taxon-name-part></tp:taxon-name>, <tp:taxon-name><tp:taxon-name-part taxon-name-part-type="superfamily">Bombycoidea</tp:taxon-name-part></tp:taxon-name>, <tp:taxon-name><tp:taxon-name-part taxon-name-part-type="superfamily">Sphingoidea</tp:taxon-name-part></tp:taxon-name></source>. <publisher-name>Association for Tropical Lepidoptera &amp; Scientific Publishers</publisher-name>, <publisher-loc>Gainesville, Florida</publisher-loc>, <fpage>17</fpage>–<lpage>19</lpage>.</mixed-citation></ref></ref-list></tp:taxon-treatment>
